# Supplementary material for: LSD1 drives intestinal epithelial maturation and controls small intestinal immune cell composition independent of microbiota in a murine model
Source: Nat Commun. 2024 Apr 22;15:3412. doi: 10.1038/s41467-024-47815-2 (PMC11035651; doi:10.1038/s41467-024-47815-2)
Supplement: Supplementary file 6 — Source Data [file 41467_2024_47815_MOESM6_ESM.zip › Source Data 1.xlsx]

## Sheet: Figure 1B
Figure 1B	LYZ+ cells/villi
		Duodenum		Jejunum		Ileum
		WT	LSD1 cKO	WT	LSD1 cKO	WT	LSD1 cKO
		4.4	0	5.73333	0	6.46667	0
		4.6	0	5.53333	0	6.8	0
		4.46667	0	5.4	0	7.06667	0
		4.53333	0	5.8	0	6.13333	0
		4.8	0	5.6	0	6.4	0
		3.93333	0	5.2	0	5.93333	0
		3.93333	0	5.33333	0		0
	Statistical Test (Graphpad V8.0.2)
	Two-tailed Mann-Whitney		p-val cKO vs WT		p-val cKO vs WT		p-val cKO vs WT
			0.0006		0.0006		0.0006
	Exact or approximate P value?		Exact		Exact		Exact

## Sheet: Figure 1C
Figure 1C	MUC2+ cells/villi
		Duodenum		Jejunum		Ileum
		WT	LSD1 cKO	WT	LSD1 cKO	WT	LSD1 cKO
		9.33333	1.4	9.66667	1.4	11.6667	3.53333
		8.86667	1.6	9.2	1.42857	12.4	1.93333
		8	1.13333	8.83333	1.06667	11.7778	3.07143
		8	1.46667	8.4	1.6	13	1.73333
		8.26667	0.733333	13.5333	1.6	10.9231	1.4
		9.2	1.6	10.8	1.66667	9.8	2.46667
		7.86667	0.785714	10.1667	1.66667		2.66667
	Statistical Test (Graphpad V8.0.2)
	Two-tailed unpaired t-test		p-val cKO vs WT		p-val cKO vs WT		p-val cKO vs WT
			<0.0001		<0.0001		<0.0001
	Exact or approximate P value?		Exact		Exact		Exact

## Sheet: Figure 1K
Figure 1K	Weight (gr)
			WT												LSD1 cKO												Statistical Test (Graphpad V8.0.2)	Two-tailed unpaired t-test	Exact or approximate P value?
		Week	WT1	WT2	WT3	WT4	WT5	WT6	WT7	WT8	WT9	WT10	WT11	WT12	cKO1	cKO2	cKO3	cKO4	cKO5	cKO6	cKO7	cKO8	cKO9	cKO10	cKO11	cKO12
		0	1.3	1.5	1.5	1.5	1.6	1.5	1.5	1.6	1.4	1.5	1.4	1.7	1.3	1.4	1.5	1.9	1.4	1.3	1.4	1.5	2	1.9	1.7	1.6	p-val cKO vs WT	0.3406	Exact
		1	3.6	3.8	3.9	3.9	4	4	4.1	4.2	4.2	4.2	4.2	2.7	3.8	2.7	3.4	2.9	3.9	4.2	3.2	3.6	4.1	3.5	3.8	3.9	p-val cKO vs WT	0.0946	Exact
		2	8.5	8.5	6.4	6.4	6.5	8.2	8.9	8.6	8.6	9.1	9.3	9.3	6.1	5.7	4.8	5	6.8	7	5.5	5.3	5.5	5.5	5	5.9	p-val cKO vs WT	<0.0001	Exact
		3	8.3	8.6	8.2	9.4	9.2	7.9	9.3	9.5	9.3	8.2	8.9	8.6	6.1	5.3	7.1	6.7	7	5.5	5.3	7.2	7.4	7.3	6.4	7	p-val cKO vs WT	<0.0001	Exact
		4	12	15.5	14	14.1	13	13.2	13	14	14.4	16.2	14	13.8	10	9	8.1	8.2	10.5	9.7	9.2	9	9.7	10.2	7.9	7.6	p-val cKO vs WT	<0.0001	Exact
		5	16.7	20.2	18	18.8	18.8	20.2	20	22.2	17.4	20.5	17	18.5	7.6	11.1	10	9.8	12.1	11.8	9.5	13.5	12.5	12.4	12.2	10.3	p-val cKO vs WT	<0.0001	Exact
		6	18	17.5	18.3	17.6	20.4	19.6	20.5	15.6	20.6	20	19.5	23	12.4	9.3	7.8	10.5	12.7	11.1	13.2	15.5	14	12.8	10.9	11.5	p-val cKO vs WT	<0.0001	Exact
		7	19.2	19.8	21.9	22	18.3	25.4	23.2	21.3	24.5	23.7	20	22.1	17.5	14.4	12.3	16	18.4	18.6	19.2	18.8	16	14	11.9	19.4	p-val cKO vs WT	<0.0001	Exact
		8	18	20.4	22.9	22.6	26.2	19	22.7	22	20.1	25.5	26	27	19.8	20.3	21.2	20.2	16.4	17.9	12.8	19.1	14	18.1	15	20.3	p-val cKO vs WT	0.0005	Exact
		9	21.8	21.9	25	24.3	21.7	27.9	25.4	26	21.2	24.7	20.9	21	20.2	16.4	17.9	15.8	19.1	16	17.4	15.6	17	18.6	16.8	20.9	p-val cKO vs WT	<0.0001	Exact
		10	27.6	22.7	25.5	22.8	23.1	26.8	24.9	22.8	30	26.5	22.8	23.5	21	18.3	18.5	14	18.3	17.6	18.1	17.3	16.5	19.1	17.6	21.3	p-val cKO vs WT	<0.0001	Exact
		11	28	19.4	28.6	24.9	23	23.9	28.5	22.9	21	21.3	26.8	28.3	21.5	20.2	20.6	15.1	21.2	19.4	18.5	19	18	19.9	16.9	20.7	p-val cKO vs WT	<0.0001	Exact
		12	29.4	24.5	27.8	24.9	23.8	29	27	22.8	24.3	29.2	19.8	30	22	21.4	20.5	14.3	21.8	21.5	19	24.2	19.7	21	18.3	22.1	p-val cKO vs WT	<0.0001	Exact

## Sheet: Figure 1L
Figure 1L	Diarrhea Contingency (nr of mice)
			Healthy	Diarrhea
		WT	15	0
		LSD1 cKO	2	13
	Statistical Test (Graphpad V8.0.2)
	Contingency, Two-sided Fisher’s exact test
	p-val cKO vs WT	<0.0001
	Exact or approximate P value?	Exact

## Sheet: Figure 2E
Figure 2E	Weight gain (%)
			WT				LSD1 cKO
		Week	WT Female 1	WT Male 1	WT Female 2	WT Male 2	cKO Male 1	cKO Male 2	cKO Female 1	cKO Female 2		Statistical Test (Graphpad V8.0.2)
		0	0	0	0	0	0	0	0	0		Two-way repeated measures ANOVA
		1	-7	-0.95238	-0.72202	-12.0192	-7.72727	-0.44643	1.43885	-5.7971		p-val cKO vs WT (Source of variation: column)	0.0155
		2	2	3.33333	1.44404	1.92308	-3.18182	-1.33929	1.79856	-7.6087		Exact or approximate P value?	Exact
		3	2.5	2.85714	2.88809	1.44231	0	0	5.03597	0
		4	2.5	7.14286	6.49819	3.84615	1.81818	5.35714	3.95683	2.89855
		5	7	13.8095	10.1083	9.13462	6.36364	11.6071	5.03597	5.7971
		6	10	13.8095	13.7184	10.5769	8.18182	9.375	3.23741	5.43478
		7	12.5	15.7143	13.7184	8.17308	9.09091	11.6071	2.51799	4.34783
		8	13.5	19.5238	15.5235	10.5769	9.09091	10.7143	4.31655	5.07246
		9	15.5	20.9524	14.8014	9.13462	6.36364	12.5	3.95683	5.7971
		10	16.5	25.2381	18.4115	18.75	10.4545	20.5357	5.03597	13.7681
		11	24	26.6667	19.4946	22.1154	11.3636	11.6071	5.39568	14.8551
		12	18	23.8095	20.5776	22.1154	11.3636	13.8393	7.19424	10.8696

## Sheet: Figure 2F
Figure 2F	Diarrhea Contingency (nr of mice)
			Healthy	Diarrhea
		WT	17	0
		LSD1 cKO	13	4
	Statistical Test (Graphpad V8.0.2)
	Contingency, Two-sided Fisher’s exact test
	p-val cKO vs WT	0.1026
	Exact or approximate P value?	Exact

## Sheet: Figure 3B
Figure 3B	Weight (gr)
			WT	LSD1 cKO		Statistical Test (Graphpad V8.0.2)
		Male	24.4	19.7		Two-tailed unpaired t-test
			22	16.4		p-val cKO vs WT	<0.0001
			21.6	16.3		Exact or approximate P value?	Exact
			21.2	16.1
			20.6	14.5
		Female	20	14
			19.5	13.4
			19	12
			18.9	11.4
			17.6	10.3

## Sheet: Figure 3C
Figure 3C	Diarrhea Contingency (nr of mice)
			Healthy	Diarrhea
		WT	10	0
		LSD1 cKO	2	8
	Statistical Test (Graphpad V8.0.2)
	Contingency, Two-sided Fisher’s exact test
	p-val cKO vs WT	0.0007
	Exact or approximate P value?	Exact

## Sheet: Figure 4B
Figure 4B	Spleen-to-body ratio (AU)
			WT	LSD1 cKO		Statistical Test (Graphpad V8.0.2)
			0.003625	0.00294118		Two-tailed Mann-Whitney
			0.00343348	0.00509091		p-val cKO vs WT	0.6905
			0.0039485	0.0038		Exact or approximate P value?	Exact
			0.0035865	0.0050289
			0.00524039	0.0048913

## Sheet: Figure 4C
Figure 4C	Cell counts
			WT	LSD1 cKO		Statistical Test (Graphpad V8.0.2)
			4500000	4500000		Two-tailed unpaired t-test
			3900000	2600000		p-val cKO vs WT	0.6382
			2600000	1900000		Exact or approximate P value?	Exact
			1400000	1500000

[truncated: 21 more sheets: Figure 5C, Figure 5F, Figure 6B, Figure 6C, Figure 6D, Figure 7B, Figure 7D, Figure 7E, Figure S1B, Figure S1F, Figure S1G, Figure S2D, Figure S3A, Figure S3D, Figure S3G, Figure S3H, Figure S4A, Figure S4B, Figure S6B, Figure S6C …]
