# Supplementary material for: LSD1 drives intestinal epithelial maturation and controls small intestinal immune cell composition independent of microbiota in a murine model
Source: Nat Commun. 2024 Apr 22;15:3412. doi: 10.1038/s41467-024-47815-2 (PMC11035651; doi:10.1038/s41467-024-47815-2)
Supplement: Supplementary file 6 — Source Data [file 41467_2024_47815_MOESM6_ESM.zip › Source Data 2.xlsx]

## Sheet: crypts_CTRL
Geneid	Chr	Start	End	Strand	Length	gene_name	baseMean	log2FoldChange	lfcSE	stat	pvalue	padj	crypt_wt_m659	crypt_wt_m663	crypt_wt_m666	crypt_wt_m668	crypt_lsd1ko_m660	crypt_lsd1ko_m661	crypt_lsd1ko_m667	crypt_lsd1ko_m669
ENSMUSG00000022043.19	chr14;chr14;chr14;chr14;chr14;chr14;chr14;chr14;chr14;chr14;chr14;chr14	66297031;66297066;66297090;66303181;66303181;66304005;66304005;66307026;66307026;66307812;66307812;66308735	66297549;66298122;66297549;66303276;66303276;66304235;66304235;66307048;66307048;66308297;66307930;66311424	+;+;+;+;+;+;+;+;+;+;+;+	4618	Trim35	1266.75	4.48814	0.130956	34.272	2.05045e-257	2.98709e-253	1.50917	3.145	2.47289	3.23375	66.1289	94.2467	85.62	80.0079
ENSMUSG00000069515.6	chr10;chr10;chr10;chr10	117287797;117289119;117291029;117292703	117288649;117289197;117291193;117292868	-;-;-;-	1263	Lyz1	34104.4	-9.03477	0.30727	-29.4033	4.97855e-190	3.62638e-186	3605.33	7238.61	3610.36	9698.55	16.9184	23.762	14.5845	8.49532
ENSMUSG00000038209.12	chr1;chr1;chr1;chr1;chr1;chr1;chr1;chr1;chr1;chr1;chr1	171518122;171529121;171529152;171530494;171530494;171531034;171531506;171531506;171533366;171534754;171535221	171518393;171529224;171529224;171530614;171530614;171531192;171531733;171531753;171533464;171534817;171535294	-;-;-;-;-;-;-;-;-;-;-	1141	Itln1	14051.1	-7.91505	0.281826	-28.0849	1.49897e-173	7.27899e-170	1127.77	3494.07	2049.18	4665.39	13.9341	23.0007	13.5159	12.7226
ENSMUSG00000052949.14	chr11;chr11;chr11;chr11;chr11;chr11;chr11;chr11;chr11;chr11;chr11;chr11;chr11;chr11;chr11;chr11;chr11;chr11;chr11;chr11;chr11;chr11;chr11;chr11;chr11;chr11;chr11;chr11;chr11;chr11;chr11;chr11;chr11;chr11;chr11;chr11;chr11;chr11;chr11;chr11;chr11;chr11;chr11;chr11;chr11;chr11;chr11;chr11;chr11;chr11;chr11;chr11;chr11;chr11;chr11;chr11;chr11;chr11;chr11;chr11;chr11;chr11;chr11;chr11;chr11;chr11;chr…	116336353;116336353;116336353;116338339;116338406;116340338;116340338;116344195;116344195;116344195;116344195;116345907;116345907;116345907;116345907;116345907;116347033;116347033;116347033;116347033;116347342;116347342;116347342;116347342;116347342;116347856;116347856;116347856;116347856;116349334;116349334;116349334;116349960;116349960;116349960;116352652;116353968;116354365;116354365;116354365…	116338830;116338830;116338830;116338830;116338830;116340378;116340378;116344305;116344305;116344305;116344305;116345955;116345955;116345955;116345955;116345955;116347098;116347098;116347098;116347098;116347511;116347444;116347511;116347511;116347511;116347918;116347967;116347967;116347967;116349442;116349442;116349442;116350198;116350198;116350198;116354477;116354477;116354477;116354477;116354477…	-;-;-;-;-;-;-;-;-;-;-;-;-;-;-;-;-;-;-;-;-;-;-;-;-;-;-;-;-;-;-;-;-;-;-;-;-;-;-;-;-;-;-;-;-;-;-;-;-;-;-;-;-;-;-;-;-;-;-;-;-;-;-;-;-;-;-;-;-;-;-;-;-;-;-;-;-;-;-;-;-	9537	Rnf157	570.122	4.51035	0.160734	28.061	2.93646e-173	1.06946e-169	0.379439	0.643282	0.557215	0.629015	16.5639	19.6984	16.5746	17.7625
ENSMUSG00000061981.14	chr11;chr11;chr11;chr11;chr11;chr11;chr11;chr11;chr11;chr11;chr11;chr11;chr11;chr11;chr11;chr11;chr11;chr11;chr11;chr11;chr11;chr11;chr11;chr11;chr11;chr11;chr11;chr11;chr11;chr11;chr11;chr11;chr11;chr11;chr11;chr11;chr11;chr11;chr11;chr11;chr11;chr11;chr11;chr11;chr11;chr11;chr11;chr11;chr11;chr11;chr11;chr11;chr11;chr11;chr11;chr11;chr11;chr11	78037931;78037931;78037941;78037984;78040304;78049478;78049478;78049478;78049478;78049478;78053363;78053363;78053363;78053363;78054785;78054785;78054785;78054785;78055757;78055757;78055757;78055757;78055757;78057262;78057262;78057262;78057262;78057262;78057488;78057488;78057488;78057488;78057488;78057702;78057702;78057702;78057702;78057702;78057900;78057900;78057900;78057900;78057900;78058507;780…	78038112;78038112;78038112;78038112;78040331;78049559;78049559;78049559;78049559;78049559;78053453;78053453;78053453;78053453;78054875;78054875;78054875;78054875;78055880;78055880;78055880;78055880;78055880;78057380;78057380;78057380;78057380;78057380;78057601;78057601;78057601;78057601;78057601;78057821;78057821;78057821;78057821;78057821;78058114;78058114;78058114;78058114;78058114;78058690;780…	+;+;+;+;+;+;+;+;+;+;+;+;+;+;+;+;+;+;+;+;+;+;+;+;+;+;+;+;+;+;+;+;+;+;+;+;+;+;+;+;+;+;+;+;+;+;+;+;+;+;+;+;+;+;+;+;+;+	2740	Flot2	1168.55	2.53058	0.106076	23.8562	8.7263e-126	2.54249e-122	9.73401	15.262	13.0811	17.0958	97.76	116.643	125.335	109.692
ENSMUSG00000025584.17	chr7;chr7;chr7;chr7;chr7;chr7;chr7;chr7;chr7;chr7;chr7;chr7;chr7;chr7;chr7;chr7;chr7;chr7;chr7;chr7;chr7;chr7;chr7;chr7;chr7;chr7;chr7;chr7;chr7;chr7;chr7;chr7;chr7;chr7;chr7;chr7;chr7;chr7;chr7	81213596;81281178;81282823;81292237;81293132;81295678;81295707;81300640;81300640;81302155;81302155;81306693;81306695;81306695;81308805;81308805;81308805;81308939;81308939;81308939;81309699;81314741;81315110;81315110;81315110;81316962;81316962;81317286;81317286;81319068;81319068;81319323;81319323;81320652;81324016;81326251;81328028;81332870;81333416	81214088;81281234;81283013;81292293;81293186;81295766;81295766;81300718;81300718;81302292;81302292;81306783;81306783;81306783;81308856;81308856;81308856;81308981;81308981;81308981;81309895;81314784;81315187;81315187;81315187;81317032;81317032;81317447;81317447;81319116;81319116;81319440;81319458;81320850;81324233;81326380;81328195;81332999;81334533	+;+;+;+;+;+;+;+;+;+;+;+;+;+;+;+;+;+;+;+;+;+;+;+;+;+;+;+;+;+;+;+;+;+;+;+;+;+;+	4045	Pde8a	420.783	3.90281	0.165608	23.5666	8.49066e-123	2.06153e-119	0.994013	1.33097	1.28581	2.14568	26.7587	33.4033	30.5354	29.8023
ENSMUSG00000074439.4	chr8;chr8	21297439;21298172	21297610;21298375	+;+	376	Defa5	2520.93	-10.8425	0.47888	-22.6413	1.6979e-113	3.53357e-110	626.287	1914.35	1316.21	2310.02	0.676543	2.41872	0	1.34288
ENSMUSG00000041351.16	chr4;chr4;chr4;chr4;chr4;chr4;chr4;chr4;chr4;chr4;chr4;chr4;chr4;chr4;chr4;chr4;chr4;chr4;chr4;chr4;chr4;chr4;chr4;chr4;chr4;chr4;chr4;chr4;chr4;chr4;chr4;chr4;chr4;chr4;chr4;chr4;chr4;chr4;chr4;chr4;chr4;chr4;chr4;chr4;chr4;chr4;chr4;chr4;chr4;chr4;chr4;chr4;chr4;chr4;chr4;chr4;chr4;chr4;chr4;chr4;chr4;chr4;chr4;chr4;chr4;chr4;chr4;chr4;chr4;chr4;chr4;chr4;chr4;chr4;chr4;chr4;chr4;chr4;chr4;chr4…	137664726;137664754;137680753;137680753;137680753;137681667;137683461;137683461;137683461;137687418;137704074;137704074;137704074;137704074;137704074;137704074;137704074;137707522;137709887;137709887;137709887;137709887;137709887;137709887;137709887;137709887;137710615;137710615;137710615;137710615;137710615;137710615;137710615;137710615;137711648;137711648;137711648;137711648;137711648;137711648…	137664844;137664844;137681755;137681755;137681755;137681755;137683496;137683496;137683496;137687534;137704167;137704167;137704167;137704167;137704167;137704167;137704167;137707660;137709922;137709922;137709922;137709922;137709922;137709922;137709922;137709922;137710662;137710662;137710662;137710662;137710662;137710662;137710662;137710662;137711686;137711686;137711686;137711686;137711842;137711686…	+;+;+;+;+;+;+;+;+;+;+;+;+;+;+;+;+;+;+;+;+;+;+;+;+;+;+;+;+;+;+;+;+;+;+;+;+;+;+;+;+;+;+;+;+;+;+;+;+;+;+;+;+;+;+;+;+;+;+;+;+;+;+;+;+;+;+;+;+;+;+;+;+;+;+;+;+;+;+;+;+;+;+;+;+;+;+;+;+;+;+;+;+;+;+;+;+;+;+;+;+;+;+;+;+;+;+;+;+;+;+;+;+;+;+;+;+;+;+;+;+;+;+;+;+;+;+;+;+;+;+;+;+;+;+;+;+;+;+;+	6429	Rap1gap	394.279	-2.91813	0.129105	-22.6027	4.07276e-113	7.4165e-110	7.27564	12.7755	13.63	14.2943	1.89925	2.42501	2.46539	2.1009
ENSMUSG00000064213.5	chr8;chr8	21734494;21735268	21734708;21735471	+;+	419	Defa24	42479.9	-10.9916	0.496474	-22.1394	1.32105e-108	2.13834e-105	16965.3	22224.7	15523.7	33543.4	26.4094	14.2633	11.2462	7.83292
ENSMUSG00000068220.6	chr15;chr15;chr15;chr15;chr15;chr15;chr15;chr15;chr15	78926725;78926726;78927970;78927970;78928565;78929633;78929633;78929998;78929998	78926804;78926804;78928049;78928049;78928667;78929804;78929804;78930191;78930465	+;+;+;+;+;+;+;+;+	903	Lgals1	1445.25	6.31096	0.285647	22.0936	3.64205e-108	5.30574e-105	4.30427	1.80249	6.38586	4.38176	425.235	455.223	579.236	491.642
ENSMUSG00000018340.13	chr11;chr11;chr11;chr11;chr11;chr11;chr11;chr11;chr11;chr11;chr11;chr11;chr11;chr11;chr11;chr11;chr11;chr11;chr11;chr11;chr11;chr11;chr11;chr11;chr11;chr11;chr11;chr11;chr11;chr11;chr11;chr11;chr11;chr11;chr11;chr11;chr11;chr11;chr11;chr11;chr11;chr11;chr11;chr11;chr11;chr11;chr11;chr11;chr11;chr11;chr11;chr11;chr11;chr11;chr11;chr11;chr11;chr11;chr11;chr11;chr11;chr11;chr11;chr11;chr11;chr11;chr…	54979108;54979108;54981616;54981616;54983298;54983298;54985076;54985076;54986122;54986122;54987051;54990950;54991391;54991391;54992287;54992287;54992287;54994284;54994284;54994284;54994467;54994467;54994467;54994885;54994885;54994885;54996313;54996313;54996313;54998535;54998535;54998535;54999795;54999795;54999795;55001211;55001211;55001211;55003979;55003979;55003979;55004667;55004667;55004667;550…	54979521;54979521;54981738;54981738;54983356;54983356;54985171;54985171;54986215;54986215;54987068;54991444;54991444;54991444;54992366;54992366;54992366;54994374;54994374;54994374;54994580;54994580;54994580;54994979;54994979;54994979;54996394;54996394;54996394;54998613;54998613;54998613;54999853;54999853;54999853;55001333;55001333;55001333;55004037;55004037;55004037;55004762;55004762;55004762;550…	-;-;-;-;-;-;-;-;-;-;-;-;-;-;-;-;-;-;-;-;-;-;-;-;-;-;-;-;-;-;-;-;-;-;-;-;-;-;-;-;-;-;-;-;-;-;-;-;-;-;-;-;-;-;-;-;-;-;-;-;-;-;-;-;-;-;-;-;-;-;-	2930	Anxa6	510.631	3.26423	0.147928	22.0663	6.66548e-108	8.82752e-105	1.87545	3.88858	4.55356	4.22551	44.5382	50.1943	55.6551	44.9346
ENSMUSG00000074447.2	chr8;chr8	21025545;21026314	21025759;21026516	+;+	418	Defa21	1440.26	-10.0288	0.46343	-21.6403	7.50359e-104	9.10936e-101	555.984	535.56	931.317	963.38	1.21713	2.17569	0	0.603974
ENSMUSG00000027669.14	chr3;chr3;chr3;chr3;chr3;chr3;chr3;chr3;chr3;chr3;chr3;chr3;chr3;chr3;chr3;chr3;chr3;chr3;chr3;chr3;chr3;chr3;chr3;chr3;chr3;chr3;chr3;chr3;chr3;chr3;chr3;chr3;chr3;chr3;chr3;chr3;chr3;chr3;chr3;chr3;chr3;chr3;chr3;chr3;chr3;chr3;chr3;chr3;chr3;chr3;chr3;chr3;chr3;chr3;chr3;chr3;chr3;chr3;chr3	32580332;32583998;32583998;32585055;32587561;32587561;32587561;32587561;32587706;32589709;32589709;32589709;32589709;32589709;32589997;32589997;32589997;32589997;32591111;32591111;32591111;32591111;32591111;32591134;32592211;32593158;32593158;32593158;32593158;32593158;32596277;32596277;32596277;32596277;32596277;32596277;32597640;32598126;32598126;32598126;32598126;32598126;32598126;32598126;325…	32585226;32585226;32585226;32585226;32587777;32587777;32587777;32587777;32587777;32589910;32589910;32590063;32589910;32589910;32590063;32590063;32590063;32590063;32591273;32591273;32591273;32591273;32591273;32591273;32596383;32593221;32593221;32593221;32593221;32593221;32596383;32596383;32596383;32596383;32596383;32596383;32597784;32598164;32598164;32598178;32598164;32598164;32598164;32598164;326…	-;-;-;-;-;-;-;-;-;-;-;-;-;-;-;-;-;-;-;-;-;-;-;-;-;-;-;-;-;-;-;-;-;-;-;-;-;-;-;-;-;-;-;-;-;-;-;-;-;-;-;-;-;-;-;-;-;-;-	12692	Gnb4	408.841	5.52294	0.260929	21.1664	1.94798e-99	2.18294e-96	0.095039	0.128242	0.160354	0.221242	6.85456	12.5702	11.6444	8.40409
ENSMUSG00000019848.14	chr10;chr10;chr10;chr10;chr10;chr10;chr10;chr10;chr10;chr10;chr10	45178098;45225437;45289305;45289402;45314561;45314561;45314561;45316431;45316483;45317699;45317699	45178192;45225571;45289575;45289575;45315279;45315279;45315114;45316539;45316539;45318117;45318452	+;+;+;+;+;+;+;+;+;+;+	2083	Popdc3	321.86	4.04493	0.191301	21.1443	3.11161e-99	3.23785e-96	0.965142	1.98354	2.17124	2.69611	45.4294	44.9075	43.7359	45.026
ENSMUSG00000028194.15	chr3;chr3;chr3;chr3;chr3;chr3;chr3;chr3;chr3;chr3;chr3;chr3;chr3;chr3;chr3;chr3;chr3	145758675;145760748;145810479;145845705;145845705;145845705;145852251;145852251;145852251;145853157;145853157;145853157;145889084;145889084;145889084;145891442;145891442	145759164;145760775;145810601;145845804;145845804;145845804;145852324;145852324;145852324;145853276;145853276;145853276;145889295;145889227;145889227;145893266;145894277	+;+;+;+;+;+;+;+;+;+;+;+;+;+;+;+;+	3983	Ddah1	315.403	4.83759	0.229065	21.1189	5.33479e-99	5.18115e-96	0.336495	0.785863	0.624524	0.608861	19.5112	25.8991	29.6843	20.0612
ENSMUSG00000028415.4	chr4;chr4;chr4;chr4;chr4;chr4	40920052;40920054;40924924;40924924;40929079;40931257	40920155;40920155;40924964;40925044;40929191;40931395	+;+;+;+;+;+	477	Spink4	6831.39	-3.97281	0.188863	-21.0354	3.11438e-98	2.83565e-95	2605.22	2653.42	3202.86	2897.91	269.579	317.309	243.077	227.056
ENSMUSG00000060615.5	chr14;chr14	51763878;51773512	51764507;51773590	-;-	709	Ang4	2803.21	-8.36149	0.398891	-20.9618	1.46292e-97	1.25363e-94	244.99	1221.13	622.268	1644.33	2.51151	3.11514	3.6252	5.51925
ENSMUSG00000028641.16	chr4;chr4;chr4;chr4;chr4;chr4;chr4;chr4;chr4;chr4;chr4;chr4;chr4;chr4;chr4;chr4;chr4;chr4;chr4;chr4;chr4;chr4;chr4;chr4;chr4;chr4;chr4;chr4;chr4;chr4;chr4;chr4;chr4;chr4;chr4;chr4;chr4;chr4;chr4;chr4;chr4;chr4;chr4;chr4;chr4;chr4;chr4;chr4;chr4;chr4;chr4;chr4;chr4;chr4;chr4;chr4;chr4;chr4;chr4;chr4;chr4;chr4;chr4;chr4;chr4;chr4;chr4;chr4;chr4;chr4;chr4;chr4;chr4;chr4;chr4;chr4;chr4;chr4;chr4;chr4…	119232915;119232939;119232946;119232946;119232954;119233800;119233832;119235246;119235246;119235246;119235246;119235246;119235246;119235246;119235344;119236774;119236774;119236777;119236777;119236777;119236777;119236777;119236777;119237865;119237865;119237865;119237865;119237865;119237865;119237865;119237942;119238646;119238646;119238646;119238646;119238646;119238646;119238646;119238646;119239706…	119233430;119233430;119233430;119233430;119233430;119233978;119233978;119235398;119235398;119235398;119235398;119235398;119235398;119235398;119235398;119236966;119236932;119236966;119236966;119236966;119236966;119236966;119236966;119237996;119237996;119237996;119237996;119237996;119237996;119237996;119237996;119238785;119238785;119238785;119238785;119238785;119238785;119238785;119238785;119239761…	+;+;+;+;+;+;+;+;+;+;+;+;+;+;+;+;+;+;+;+;+;+;+;+;+;+;+;+;+;+;+;+;+;+;+;+;+;+;+;+;+;+;+;+;+;+;+;+;+;+;+;+;+;+;+;+;+;+;+;+;+;+;+;+;+;+;+;+;+;+;+;+;+;+;+;+;+;+;+;+;+;+;+;+;+;+;+;+;+;+;+;+;+;+;+;+;+;+;+;+;+;+;+;+;+;+;+;+;+;+;+;+;+;+;+;+;+;+	3846	P3h1	309.747	5.78019	0.276692	20.8903	6.56055e-97	5.30967e-94	0.313634	0.390651	0.323385	0.232308	19.9086	24.7949	25.3953	27.5698
ENSMUSG00000036940.15	chr4;chr4;chr4;chr4;chr4;chr4;chr4;chr4;chr4;chr4;chr4;chr4;chr4;chr4;chr4;chr4;chr4;chr4;chr4;chr4;chr4;chr4;chr4;chr4;chr4;chr4;chr4;chr4;chr4;chr4;chr4;chr4;chr4;chr4;chr4;chr4;chr4;chr4;chr4;chr4;chr4;chr4;chr4;chr4;chr4;chr4;chr4;chr4;chr4;chr4;chr4;chr4;chr4;chr4;chr4;chr4;chr4;chr4;chr4;chr4;chr4;chr4;chr4;chr4;chr4;chr4;chr4;chr4;chr4;chr4;chr4;chr4;chr4;chr4;chr4;chr4;chr4;chr4;chr4;chr4…	136550540;136550544;136550848;136550877;136551872;136551872;136551872;136551872;136551873;136552461;136552461;136552461;136552461;136553121;136553796;136553796;136553796;136554213;136554213;136554213;136554213;136555173;136555173;136555173;136555173;136555207;136555235;136557354;136557642;136557642;136557642;136557642;136557642;136558498;136558498;136558498;136558498;136558498;136558532;136559173…	136551033;136551033;136551033;136551033;136552542;136552018;136552018;136552018;136552018;136553172;136552588;136552588;136552588;136553910;136553910;136553910;136553910;136554400;136554400;136554400;136554400;136555324;136555305;136555305;136555305;136555305;136555305;136557443;136557753;136557753;136557753;136557753;136557753;136558571;136558571;136558571;136558571;136558571;136558571;136559307…	-;-;-;-;-;-;-;-;-;-;-;-;-;-;-;-;-;-;-;-;-;-;-;-;-;-;-;-;-;-;-;-;-;-;-;-;-;-;-;-;-;-;-;-;-;-;-;-;-;-;-;-;-;-;-;-;-;-;-;-;-;-;-;-;-;-;-;-;-;-;-;-;-;-;-;-;-;-;-;-;-;-;-;-;-;-;-;-	5179	Kdm1a	636.895	-3.02798	0.147465	-20.5336	1.07981e-93	8.27926e-91	13.9745	28.5993	24.0369	31.2006	3.31544	4.11408	4.3563	4.82596
ENSMUSG00000025366.8	chr10;chr10;chr10;chr10;chr10;chr10;chr10;chr10;chr10;chr10;chr10;chr10;chr10;chr10;chr10;chr10;chr10;chr10;chr10;chr10;chr10;chr10;chr10;chr10;chr10;chr10;chr10;chr10;chr10;chr10;chr10;chr10;chr10;chr10;chr10;chr10;chr10;chr10;chr10;chr10;chr10;chr10;chr10;chr10;chr10;chr10;chr10;chr10;chr10;chr10;chr10;chr10;chr10;chr10;chr10;chr10;chr10;chr10;chr10;chr10;chr10;chr10;chr10;chr10;chr10;chr10;chr…	128509965;128510256;128510980;128510980;128511466;128511466;128511655;128511655;128511869;128511869;128512058;128512058;128512327;128512327;128513498;128514191;128514878;128515686;128515686;128515686;128515865;128515865;128515865;128516145;128516145;128516145;128516145;128516145;128516359;128516359;128516359;128516359;128516359;128516533;128516533;128516533;128516533;128516676;128516676;128516676…	128510659;128510659;128511029;128511029;128511571;128511571;128511786;128511786;128511967;128511967;128512218;128512218;128512464;128512464;128513695;128515936;128515772;128515772;128515936;128515772;128515936;128515936;128515936;128516240;128516240;128516240;128516240;128516240;128516448;128518554;128516448;128516448;128516448;128516581;128516581;128516581;128516581;128516758;128516758;128516758…	-;-;-;-;-;-;-;-;-;-;-;-;-;-;-;-;-;-;-;-;-;-;-;-;-;-;-;-;-;-;-;-;-;-;-;-;-;-;-;-;-;-;-;-;-;-;-;-;-;-;-;-;-;-;-;-;-;-;-;-;-;-;-;-;-;-;-;-;-;-;-;-;-;-;-;-;-;-;-;-;-;-;-;-;-;-;-;-;-;-;-;-;-;-;-;-;-;-;-;-;-;-;-;-	7267	Esyt1	1119.18	2.54155	0.12387	20.5178	1.49314e-93	1.0876e-90	2.67425	5.87511	5.39897	6.20004	38.1028	46.0717	38.5326	39.6218
ENSMUSG00000055172.10	chr6;chr6;chr6;chr6;chr6;chr6;chr6;chr6;chr6;chr6;chr6	124512405;124513652;124515667;124516712;124516956;124517361;124517693;124519352;124519721;124521620;124522202	124512800;124513877;124515859;124516858;124517152;124517508;124517814;124519430;124519876;124521694;124523443	+;+;+;+;+;+;+;+;+;+;+	2981	C1ra	460.384	3.59813	0.175661	20.4834	3.02811e-93	2.10064e-90	2.20305	2.31003	2.1999	3.55378	40.7469	46.1104	49.338	39.8043
ENSMUSG00000026509.15	chr1;chr1;chr1;chr1;chr1;chr1;chr1;chr1;chr1;chr1;chr1;chr1;chr1;chr1;chr1;chr1;chr1;chr1;chr1;chr1;chr1;chr1;chr1;chr1;chr1;chr1;chr1;chr1;chr1;chr1;chr1;chr1;chr1;chr1;chr1;chr1;chr1;chr1;chr1;chr1;chr1;chr1;chr1;chr1;chr1;chr1;chr1;chr1;chr1;chr1;chr1	182467260;182470179;182470214;182470679;182470679;182472521;182472521;182472539;182472924;182472924;182473882;182473882;182473882;182477251;182477251;182477251;182478548;182478548;182478548;182479706;182479706;182479706;182481447;182481447;182482536;182483900;182483905;182484203;182486544;182486544;182486544;182487715;182487715;182487715;182488994;182488994;182488994;182489965;182489965;182489965…	182468235;182470237;182470237;182470795;182470795;182472599;182472599;182472992;182472992;182472992;182473946;182473946;182473946;182477308;182477308;182477308;182478613;182478613;182478613;182479742;182479807;182479742;182481494;182481658;182482547;182484372;182484372;182484372;182486704;182486704;182486704;182487789;182487789;182487789;182489079;182489079;182489079;182490048;182491035;182490048…	-;-;-;-;-;-;-;-;-;-;-;-;-;-;-;-;-;-;-;-;-;-;-;-;-;-;-;-;-;-;-;-;-;-;-;-;-;-;-;-;-;-;-;-;-;-;-;-;-;-;-	6345	Capn2	334.243	3.29993	0.1645	20.0604	1.63847e-89	1.08496e-86	0.823801	1.12476	1.15829	1.1265	14.9341	15.2955	14.223	14.2444
ENSMUSG00000037012.18	chr10;chr10;chr10;chr10;chr10;chr10;chr10;chr10;chr10;chr10;chr10;chr10;chr10;chr10;chr10;chr10;chr10;chr10;chr10;chr10;chr10;chr10;chr10;chr10;chr10;chr10;chr10;chr10;chr10;chr10;chr10;chr10;chr10;chr10;chr10;chr10;chr10;chr10;chr10;chr10;chr10;chr10;chr10;chr10;chr10;chr10;chr10;chr10;chr10;chr10;chr10;chr10;chr10;chr10;chr10;chr10;chr10;chr10;chr10;chr10;chr10;chr10;chr10;chr10;chr10;chr10;chr…	62268855;62269104;62269108;62269909;62271589;62271589;62271589;62271589;62274447;62274447;62274447;62274447;62275681;62275681;62275681;62275681;62281033;62281033;62281033;62281033;62281811;62281811;62281811;62281811;62284279;62284279;62284279;62284279;62284609;62284701;62284701;62284701;62284701;62286348;62286348;62286348;62286348;62286348;62290160;62290160;62290160;62290160;62290160;62291975;622…	62270056;62270056;62270056;62270056;62271822;62271822;62271822;62271822;62274602;62274602;62274602;62274602;62275864;62275864;62275864;62275864;62281132;62281132;62281132;62281132;62281906;62281906;62281906;62281906;62284398;62284398;62284398;62284398;62284849;62284849;62284849;62284849;62284849;62286652;62286652;62286652;62286652;62286652;62290329;62290393;62290393;62290393;62290393;62292043;622…	-;-;-;-;-;-;-;-;-;-;-;-;-;-;-;-;-;-;-;-;-;-;-;-;-;-;-;-;-;-;-;-;-;-;-;-;-;-;-;-;-;-;-;-;-;-;-;-;-;-;-;-;-;-;-;-;-;-;-;-;-;-;-;-;-;-;-;-;-;-;-;-;-;-;-;-;-;-;-;-;-;-;-;-;-;-;-;-;-;-;-;-;-;-;-;-;-;-;-;-;-;-;-;-;-;-;-;-;-;-;-;-;-;-;-;-;-;-;-;-;-;-;-;-;-;-;-;-;-;-;-;-;-;-;-;-;-;-;-;-;-;-;-;-;-;-;-;-;-;-;-;-;-;-	8532	Hk1	997.427	3.43945	0.175627	19.5838	2.12456e-85	1.34568e-82	1.14673	1.93705	2.65043	3.0817	30.918	31.2465	33.1543	36.3216
ENSMUSG00000032698.15	chr2;chr2;chr2;chr2;chr2;chr2;chr2;chr2;chr2;chr2;chr2;chr2;chr2;chr2;chr2;chr2;chr2;chr2;chr2;chr2;chr2;chr2;chr2;chr2;chr2;chr2;chr2	103957986;103957995;103969528;103970129;103970141;103970223;103970244;103970493;103970493;103970493;103970493;103970493;103971179;103976005;103976005;103976005;103976005;103976005;103976005;103976005;103980875;103980875;103980875;103980875;103980875;103980875;103980875	103958083;103958083;103969721;103970365;103970260;103970712;103970712;103970712;103970712;103970712;103970712;103970712;103971248;103976142;103976220;103976220;103976220;103976220;103976220;103976220;103980916;103981874;103981839;103981855;103981092;103981878;103981050	+;+;+;+;+;+;+;+;+;+;+;+;+;+;+;+;+;+;+;+;+;+;+;+;+;+;+	2166	Lmo2	206.758	4.79287	0.24534	19.5357	5.46262e-85	3.31581e-82	0.556895	0.924865	0.835215	0.589273	26.6007	31.1304	27.4906	28.3232
ENSMUSG00000031617.16	chr8;chr8;chr8;chr8;chr8;chr8;chr8;chr8;chr8;chr8;chr8;chr8;chr8;chr8;chr8;chr8;chr8;chr8;chr8	77595982;77597809;77598554;77599657;77601415;77602858;77602866;77604622;77604622;77606164;77606164;77606287;77606287;77606363;77610103;77610103;77610103;77610483;77610662	77597180;77597980;77598653;77599769;77601508;77602932;77602932;77604827;77604827;77606200;77606200;77606417;77606417;77606417;77610319;77610319;77610653;77610668;77610698	-;-;-;-;-;-;-;-;-;-;-;-;-;-;-;-;-;-;-	2723	Tmem184c	216.043	3.85141	0.198887	19.3648	1.52977e-83	8.9143e-81	0.63986	1.10352	1.37026	1.4062	22.0002	24.4285	22.0246	22.9931
ENSMUSG00000026728.9	chr2;chr2;chr2;chr2;chr2;chr2;chr2;chr2;chr2;chr2;chr2;chr2;chr2;chr2;chr2;chr2;chr2;chr2;chr2;chr2;chr2;chr2;chr2;chr2;chr2;chr2;chr2;chr2	13573927;13573952;13574281;13574322;13574394;13574523;13575541;13575541;13575541;13578413;13578413;13578413;13578589;13578589;13579369;13579421;13579421;13580018;13580018;13580018;13580640;13580640;13580640;13581613;13581613;13582473;13582473;13582473	13574060;13574994;13574994;13574994;13574833;13577448;13575601;13575601;13575601;13578604;13578508;13578508;13578750;13578750;13579546;13579546;13579546;13580238;13580238;13580238;13580683;13580683;13580683;13581698;13581698;13582478;13582825;13582826	+;+;+;+;+;+;+;+;+;+;+;+;+;+;+;+;+;+;+;+;+;+;+;+;+;+;+;+	4743	Vim	1331.83	3.14659	0.163469	19.2488	1.4437e-82	8.08917e-80	4.94509	6.91616	6.10272	6.64689	72.8333	78.8339	66.6848	91.2862
ENSMUSG00000025515.15	chr7;chr7;chr7;chr7;chr7;chr7;chr7;chr7;chr7;chr7;chr7;chr7;chr7;chr7;chr7;chr7;chr7;chr7;chr7;chr7;chr7;chr7;chr7;chr7;chr7;chr7;chr7;chr7;chr7;chr7;chr7;chr7;chr7;chr7;chr7;chr7;chr7;chr7;chr7;chr7;chr7;chr7;chr7;chr7;chr7;chr7;chr7;chr7;chr7;chr7;chr7;chr7;chr7;chr7;chr7;chr7;chr7;chr7;chr7;chr7;chr7;chr7;chr7;chr7;chr7;chr7;chr7;chr7;chr7;chr7;chr7;chr7;chr7;chr7	141690340;141691143;141692627;141693136;141693322;141693566;141693964;141694315;141694515;141694846;141695043;141695332;141695571;141695703;141696266;141696266;141696583;141696583;141697104;141697104;141697581;141697745;141698220;141698644;141699186;141699186;141699224;141699270;141699450;141699450;141700417;141700417;141700798;141700798;141701338;141701338;141702097;141702580;141704165;141744612…	141690444;141691404;141692741;141693229;141693431;141693776;141694089;141694432;141694653;141694956;141695112;141695469;141695735;141695735;141696360;141696360;141696709;141696709;141697247;141697359;141697633;141697845;141698374;141698782;141699332;141699221;141699268;141699332;141699689;141699689;141700573;141700573;141700929;141700929;141701484;141701375;141702141;141702775;141704611;141744835…	+;+;+;+;+;+;+;+;+;+;+;+;+;+;+;+;+;+;+;+;+;+;+;+;+;+;+;+;+;+;+;+;+;+;+;+;+;+;+;+;+;+;+;+;+;+;+;+;+;+;+;+;+;+;+;+;+;+;+;+;+;+;+;+;+;+;+;+;+;+;+;+;+;+	7127	Muc2	5104.15	-4.89962	0.255487	-19.1775	5.70074e-82	3.07587e-79	83.1387	135.094	253.057	144.166	8.35204	8.22139	5.87039	5.98652
ENSMUSG00000027712.13	chr3;chr3;chr3;chr3;chr3;chr3;chr3;chr3;chr3;chr3;chr3;chr3;chr3;chr3;chr3;chr3;chr3;chr3;chr3;chr3;chr3;chr3;chr3;chr3	36448923;36449164;36450312;36450312;36450638;36450638;36452187;36452187;36452205;36453471;36453471;36456993;36456993;36457459;36460443;36461881;36463968;36463968;36465251;36465251;36475430;36475430;36475573;36475573	36449406;36449406;36450434;36450434;36450696;36450696;36452328;36452282;36452282;36453564;36453564;36457049;36457049;36457538;36460533;36461994;36464062;36464062;36465335;36465335;36475460;36475460;36475659;36475894	-;-;-;-;-;-;-;-;-;-;-;-;-;-;-;-;-;-;-;-;-;-;-;-	1777	Anxa5	624.106	2.62837	0.137449	19.1225	1.64029e-81	8.53419e-79	5.73212	10.921	12.662	14.2217	86.9645	106.89	94.0166	86.2374
ENSMUSG00000020086.6	chr10;chr10;chr10;chr10;chr10;chr10;chr10;chr10;chr10	61738665;61741135;61746633;61747672;61749276;61751677;61753462;61757724;61783783	61739462;61741309;61746722;61747771;61749386;61751874;61753568;61757954;61784147	-;-;-;-;-;-;-;-;-	2175	H2afy2	319.487	6.39992	0.336886	18.9973	1.79545e-80	9.01933e-78	0.554591	0.518084	0.10397	0.352101	37.4845	53.8196	52.1932	36.8535
ENSMUSG00000074437.5	chr8;chr8	21325887;21326804	21326177;21327020	-;-	508	Defa-rs1	1538.1	-11.0167	0.58606	-18.7979	7.86293e-79	3.81824e-76	421.866	707.105	531.728	1031.64	0.500748	1.27874	0	0
ENSMUSG00000020000.7	chr10;chr10;chr10;chr10;chr10;chr10;chr10;chr10;chr10;chr10;chr10;chr10;chr10;chr10	24223517;24223545;24231092;24244240;24252463;24252932;24279366;24279843;24281418;24282563;24284756;24287007;24300156;24301465	24223867;24223867;24231199;24244386;24252630;24253015;24279545;24279945;24281584;24282754;24284815;24287149;24300324;24302790	+;+;+;+;+;+;+;+;+;+;+;+;+;+	3198	Moxd1	502.702	4.82217	0.258271	18.6709	8.53368e-78	4.01028e-75	0.461003	1.87923	1.66171	0.758315	44.6637	55.4536	44.74	42.8268
ENSMUSG00000035901.14	chr7;chr7;chr7;chr7;chr7;chr7;chr7;chr7;chr7;chr7;chr7;chr7;chr7;chr7;chr7;chr7;chr7;chr7;chr7;chr7;chr7;chr7;chr7;chr7;chr7;chr7;chr7;chr7;chr7;chr7;chr7;chr7;chr7;chr7;chr7;chr7;chr7;chr7;chr7;chr7;chr7;chr7;chr7;chr7;chr7;chr7;chr7;chr7;chr7;chr7;chr7;chr7;chr7;chr7;chr7;chr7;chr7;chr7;chr7;chr7;chr7;chr7;chr7;chr7	109893780;109893780;109893780;109896243;109896243;109896243;109896380;109896947;109896947;109896947;109897904;109897904;109898508;109898508;109899044;109899044;109899072;109899724;109899724;109899724;109901060;109901060;109905170;109905170;109905696;109905696;109907405;109908331;109908331;109911915;109911915;109911915;109914721;109914721;109914721;109916211;109916211;109916211;109917385;109917385…	109894815;109894815;109894815;109896411;109896411;109896699;109896411;109897070;109897556;109897070;109897986;109897986;109898689;109898689;109899162;109899162;109899162;109900464;109899869;109899869;109901181;109901181;109905298;109905298;109905780;109905780;109908415;109908415;109908415;109912067;109912067;109912067;109914852;109914852;109914852;109916304;109916304;109916304;109917535;109917535…	-;-;-;-;-;-;-;-;-;-;-;-;-;-;-;-;-;-;-;-;-;-;-;-;-;-;-;-;-;-;-;-;-;-;-;-;-;-;-;-;-;-;-;-;-;-;-;-;-;-;-;-;-;-;-;-;-;-;-;-;-;-;-;-	8677	Dennd5a	283.567	4.09298	0.219357	18.659	1.06709e-77	4.85794e-75	0.293477	0.331876	0.325767	0.647229	8.28194	11.9933	9.16625	8.83046
ENSMUSG00000074443.1	chr8;chr8	21162277;21163046	21162491;21163249	+;+	419	Defa22	1277.81	-10.7473	0.576391	-18.6458	1.36567e-77	6.02881e-75	561.054	606.296	664.371	767.646	0	0.930213	0	1.20506
ENSMUSG00000040212.12	chr7;chr7;chr7;chr7;chr7;chr7;chr7;chr7;chr7;chr7;chr7;chr7;chr7;chr7;chr7;chr7;chr7;chr7;chr7;chr7;chr7;chr7	45918023;45918028;45918031;45918161;45918183;45919318;45919318;45919318;45919318;45919318;45919935;45919935;45919935;45919935;45919935;45920289;45920289;45920289;45920636;45921127;45921242;45921242	45918235;45918235;45918235;45918235;45918235;45919458;45919458;45919458;45919458;45919458;45920037;45920120;45920037;45920037;45920037;45920404;45920404;45920404;45920851;45921162;45921302;45921404	-;-;-;-;-;-;-;-;-;-;-;-;-;-;-;-;-;-;-;-;-;-	1071	Emp3	439.193	4.26182	0.229691	18.5545	7.49462e-77	3.21122e-74	5.00564	3.62401	5.06744	3.45608	112.227	126.038	126.527	115.034
ENSMUSG00000038517.15	chr11;chr11;chr11;chr11;chr11;chr11;chr11;chr11;chr11;chr11;chr11;chr11;chr11;chr11;chr11;chr11;chr11;chr11;chr11;chr11;chr11;chr11;chr11;chr11;chr11;chr11;chr11;chr11;chr11;chr11;chr11;chr11;chr11;chr11;chr11;chr11;chr11;chr11;chr11;chr11;chr11;chr11;chr11;chr11;chr11;chr11;chr11;chr11;chr11;chr11;chr11;chr11;chr11	97136171;97136173;97136177;97137099;97138406;97138622;97138622;97138622;97138622;97139472;97139472;97139472;97139472;97139472;97142736;97146300;97146300;97146300;97146300;97146300;97146455;97146455;97146455;97146455;97146455;97147373;97147373;97147373;97147373;97147373;97147691;97148629;97148629;97148629;97148629;97148629;97148629;97148945;97148945;97148945;97148945;97148945;97148945;97149362;971…	97137675;97137675;97137675;97137675;97139334;97139334;97139334;97139334;97139334;97139590;97139590;97139590;97139590;97139590;97142857;97146361;97146361;97146361;97146361;97146361;97146633;97146633;97146630;97146630;97146633;97147553;97147553;97147553;97147553;97147553;97147731;97148733;97148733;97148733;97148733;97148733;97148733;97149067;97149067;97149067;97149067;97149067;97149067;97149615;971…	-;-;-;-;-;-;-;-;-;-;-;-;-;-;-;-;-;-;-;-;-;-;-;-;-;-;-;-;-;-;-;-;-;-;-;-;-;-;-;-;-;-;-;-;-;-;-;-;-;-;-;-;-	3975	Tbkbp1	251.558	6.21337	0.334979	18.5485	8.3842e-77	3.48974e-74	0.0337173	0.188987	0.36978	0.128439	15.2948	22.1599	21.6614	18.5773
ENSMUSG00000031586.17	chr8;chr8;chr8;chr8;chr8;chr8;chr8;chr8;chr8;chr8;chr8;chr8;chr8;chr8;chr8;chr8;chr8;chr8;chr8;chr8;chr8;chr8;chr8;chr8;chr8;chr8;chr8;chr8;chr8;chr8;chr8;chr8;chr8;chr8;chr8;chr8;chr8;chr8;chr8;chr8;chr8;chr8;chr8;chr8;chr8;chr8;chr8;chr8;chr8;chr8;chr8;chr8;chr8;chr8;chr8;chr8;chr8;chr8;chr8;chr8;chr8;chr8;chr8;chr8;chr8;chr8;chr8;chr8;chr8;chr8;chr8;chr8;chr8;chr8;chr8;chr8;chr8;chr8;chr8;chr8…	33782643;33782644;33782647;33783781;33784052;33784061;33784064;33784066;33784072;33789392;33789392;33789392;33789392;33789392;33789392;33795082;33795082;33795082;33795082;33795082;33795082;33795082;33795082;33795082;33796874;33796874;33796874;33803939;33806717;33806717;33806717;33806717;33806717;33806717;33806717;33806717;33806742;33806764;33806768;33834304;33834304;33834304;33834304;33834304;338…	33784186;33784186;33784186;33784186;33784186;33784186;33784186;33784186;33784186;33789495;33789495;33789495;33789495;33789495;33789495;33795150;33795150;33795150;33795150;33795150;33795150;33795150;33795150;33795150;33797214;33797003;33797003;33804182;33806850;33806850;33806799;33806836;33806850;33806850;33806850;33806850;33806850;33806850;33806850;33834454;33834454;33834454;33834454;33834454;338…	-;-;-;-;-;-;-;-;-;-;-;-;-;-;-;-;-;-;-;-;-;-;-;-;-;-;-;-;-;-;-;-;-;-;-;-;-;-;-;-;-;-;-;-;-;-;-;-;-;-;-;-;-;-;-;-;-;-;-;-;-;-;-;-;-;-;-;-;-;-;-;-;-;-;-;-;-;-;-;-;-;-;-;-;-	6556	Rbpms	199.017	4.85888	0.262321	18.5227	1.35561e-76	5.4857e-74	0.163546	0.305561	0.310435	0.0973432	8.12884	9.37341	9.56163	9.14574
ENSMUSG00000020176.17	chr11;chr11;chr11;chr11;chr11;chr11;chr11;chr11;chr11;chr11;chr11;chr11;chr11;chr11;chr11;chr11;chr11;chr11;chr11;chr11;chr11;chr11;chr11;chr11;chr11;chr11;chr11;chr11;chr11;chr11;chr11;chr11;chr11;chr11;chr11;chr11;chr11;chr11;chr11;chr11;chr11;chr11;chr11;chr11;chr11;chr11;chr11;chr11;chr11;chr11;chr11;chr11;chr11;chr11;chr11;chr11;chr11;chr11;chr11;chr11;chr11;chr11;chr11;chr11;chr11;chr11;chr…	11930508;11930508;11933094;11934199;11934199;11934199;11936718;11936718;11936718;11936718;11937001;11937001;11937001;11937001;11937807;11937807;11937807;11937807;11938410;11938410;11938410;11938410;11943882;11943882;11943882;11944816;11944816;11944816;11944890;11945495;11945495;11945495;11945964;11945964;11945964;11945964;11946224;11946687;11946687;11946687;11949600;11951503;11951503;11951503;119…	11933609;11933609;11933609;11934292;11934292;11934292;11936805;11936805;11936805;11936805;11937067;11937067;11937067;11937067;11937923;11937923;11937923;11937923;11938616;11938484;11938484;11938484;11943980;11943980;11943980;11944926;11944926;11944926;11944926;11945632;11945632;11945632;11946032;11946032;11946032;11946032;11946330;11946802;11946802;11946802;11951659;11951659;11951659;11951659;119…	-;-;-;-;-;-;-;-;-;-;-;-;-;-;-;-;-;-;-;-;-;-;-;-;-;-;-;-;-;-;-;-;-;-;-;-;-;-;-;-;-;-;-;-;-;-;-;-;-;-;-;-;-;-;-;-;-;-;-;-;-;-;-;-;-;-;-;-;-;-	9089	Grb10	225.266	5.75592	0.311587	18.4729	3.41071e-76	1.3429e-73	0.0737299	0.123978	0.02488	0.182558	6.75903	8.24774	7.1797	7.83298
ENSMUSG00000055629.5	chr7;chr7;chr7;chr7;chr7;chr7;chr7;chr7;chr7;chr7;chr7;chr7;chr7;chr7;chr7;chr7;chr7;chr7;chr7;chr7;chr7;chr7;chr7;chr7;chr7;chr7;chr7;chr7;chr7;chr7;chr7;chr7;chr7;chr7;chr7;chr7;chr7;chr7;chr7;chr7;chr7;chr7;chr7;chr7;chr7;chr7;chr7	141061104;141061365;141063837;141063837;141064278;141064278;141064460;141064460;141064494;141064641;141064641;141064807;141065054;141065054;141065054;141065327;141065327;141065327;141066932;141066932;141067110;141067110;141067327;141067327;141067520;141067520;141067700;141067700;141067873;141067873;141070275;141070411;141070411;141070602;141070788;141070788;141070788;141070788;141071042;141071042…	141061424;141061424;141063940;141063940;141064373;141064373;141064907;141064555;141064555;141064907;141064731;141064907;141065121;141065121;141065121;141065377;141065405;141065405;141066998;141066998;141067244;141067244;141067436;141067436;141067620;141067620;141067800;141067800;141068761;141068761;141070694;141070694;141070694;141070694;141070852;141070879;141070941;141070941;141071114;141071114…	+;+;+;+;+;+;+;+;+;+;+;+;+;+;+;+;+;+;+;+;+;+;+;+;+;+;+;+;+;+;+;+;+;+;+;+;+;+;+;+;+;+;+;+;+;+;+	3852	B4galnt4	1068.71	2.21884	0.120344	18.4374	6.58723e-76	2.52534e-73	7.4459	12.3838	12.2695	10.7358	56.2648	77.5404	78.9586	70.5868
ENSMUSG00000099032.2	chr1;chr1;chr1	9960163;9960171;9967099	9963521;9962809;9967932	-;-;-	4193	Tcf24	217.891	5.37179	0.29169	18.4161	9.75975e-76	3.64564e-73	0.0639285	0.298602	0.485383	0.213083	13.0132	16.5769	18.6622	14.7816
ENSMUSG00000060208.5	chr8;chr8	21655780;21656532	21655972;21656735	+;+	397	Defa17	6523.98	-12.0607	0.656382	-18.3745	2.10209e-75	7.65579e-73	3471.18	3231.33	2479.5	4593.63	2.8834	0.327254	0.35968	0.953883
ENSMUSG00000031328.15	chrX;chrX;chrX;chrX;chrX;chrX;chrX;chrX;chrX;chrX;chrX;chrX;chrX;chrX;chrX;chrX;chrX;chrX;chrX;chrX;chrX;chrX;chrX;chrX;chrX;chrX;chrX;chrX;chrX;chrX;chrX;chrX;chrX;chrX;chrX;chrX;chrX;chrX;chrX;chrX;chrX;chrX;chrX;chrX;chrX;chrX;chrX;chrX;chrX;chrX;chrX;chrX;chrX;chrX;chrX;chrX;chrX;chrX;chrX;chrX;chrX;chrX;chrX;chrX;chrX;chrX;chrX;chrX;chrX;chrX;chrX;chrX;chrX;chrX;chrX;chrX;chrX;chrX;chrX;chrX…	74223461;74223461;74223463;74223541;74223789;74224752;74224752;74224752;74224752;74224752;74224810;74224834;74225040;74225040;74225040;74225040;74225040;74225040;74225040;74225398;74225398;74225398;74225398;74225398;74225398;74225398;74226202;74226202;74226202;74226202;74226202;74226202;74226202;74226417;74226448;74226861;74226861;74226861;74226861;74226861;74226872;74227198;74227198;74227198;742…	74223977;74223977;74223977;74223977;74223977;74224955;74224955;74224955;74224955;74224955;74224955;74224955;74225258;74225258;74225258;74225258;74225258;74225258;74225258;74225574;74225574;74225574;74225574;74225574;74225574;74225574;74226334;74226789;74226334;74226334;74226334;74226334;74226334;74226479;74226976;74226976;74226976;74226976;74226976;74226976;74226976;74227335;74227335;74227335;742…	-;-;-;-;-;-;-;-;-;-;-;-;-;-;-;-;-;-;-;-;-;-;-;-;-;-;-;-;-;-;-;-;-;-;-;-;-;-;-;-;-;-;-;-;-;-;-;-;-;-;-;-;-;-;-;-;-;-;-;-;-;-;-;-;-;-;-;-;-;-;-;-;-;-;-;-;-;-;-;-;-;-;-;-;-;-;-;-;-;-;-;-;-;-;-;-;-;-;-;-;-;-;-;-;-;-;-;-;-;-;-;-;-;-;-;-;-;-;-;-;-;-;-;-;-;-;-;-;-;-;-;-;-;-;-;-;-;-;-;-;-;-;-;-;-;-;-;-;-;-;-;-;-;-;-;-;-;-;-;-;-;-;-;-;-;-;-;-;-;-;-;-;-;-;-;-;-;-;-;-;-;-;-;-;-;-;-;-;-;-;-;-;-;-;-;-;-;-;-;-…	9400	Flna	1686.42	3.36023	0.18383	18.279	1.21572e-74	4.31965e-72	2.01039	4.78171	2.93494	4.49443	39.1583	67.1713	54.9297	42.8915
ENSMUSG00000028926.15	chr5;chr5;chr5;chr5;chr5;chr5;chr5;chr5;chr5;chr5;chr5;chr5;chr5;chr5;chr5;chr5;chr5;chr5;chr5;chr5;chr5;chr5;chr5;chr5;chr5;chr5;chr5;chr5;chr5;chr5;chr5;chr5;chr5;chr5;chr5;chr5;chr5;chr5;chr5;chr5;chr5;chr5;chr5;chr5;chr5;chr5;chr5;chr5;chr5;chr5;chr5;chr5;chr5;chr5;chr5;chr5;chr5;chr5;chr5;chr5;chr5;chr5;chr5;chr5;chr5;chr5;chr5;chr5;chr5;chr5;chr5;chr5;chr5;chr5;chr5;chr5;chr5;chr5;chr5;chr5…	4803391;4803391;4805838;4806693;4885494;4888837;4888837;4888837;4888837;4894028;4894028;4894028;4894028;4920115;4922127;4922127;4922127;4922127;4931690;4949532;4949532;4949532;4949532;4949532;4949532;5008851;5010833;5010833;5010833;5010833;5010833;5010833;5036426;5036426;5036426;5036426;5036426;5036426;5036426;5091614;5092958;5092958;5092958;5092958;5092958;5092958;5103792;5103792;5103792;5103792…	4806731;4806731;4806731;4806731;4888912;4888980;4888980;4888980;4888980;4894167;4894167;4894167;4894167;4922175;4922175;4922175;4922175;4922175;4932071;4949595;4949595;4949595;4949595;4949595;4949595;5010926;5010926;5010926;5010926;5010926;5010926;5010926;5036546;5036516;5036546;5036546;5036546;5036546;5036546;5093081;5093081;5093081;5093081;5093081;5093081;5093081;5103854;5103854;5103854;5103854…	-;-;-;-;-;-;-;-;-;-;-;-;-;-;-;-;-;-;-;-;-;-;-;-;-;-;-;-;-;-;-;-;-;-;-;-;-;-;-;-;-;-;-;-;-;-;-;-;-;-;-;-;-;-;-;-;-;-;-;-;-;-;-;-;-;-;-;-;-;-;-;-;-;-;-;-;-;-;-;-;-;-;-;-;-;-;-;-;-;-;-;-;-;-;-;-;-;-;-;-;-;-;-;-;-;-;-;-;-;-;-;-	18877	Cdk14	227.434	5.56363	0.306054	18.1786	7.62564e-74	2.64501e-71	0.00709997	0.066326	0.0718762	0.0743763	2.75577	4.68694	4.00156	3.30338
ENSMUSG00000024225.4	chr17;chr17;chr17;chr17;chr17	28558210;28558213;28558761;28560571;28560571	28558440;28558440;28558883;28560711;28560766	-;-;-;-;-	550	Clps	955.85	-5.5803	0.312035	-17.8835	1.58429e-71	5.36743e-69	283.404	407.709	235.385	557.887	15.9566	11.8109	9.34644	6.19677
ENSMUSG00000018927.3	chr11;chr11;chr11;chr11;chr11;chr11;chr11;chr11;chr11	83587882;83588395;83589303;83589303;83589473;83589757;83589757;83592866;83592866	83588939;83588939;83589414;83589414;83589804;83589875;83589804;83592975;83593087	-;-;-;-;-;-;-;-;-	1795	Ccl6	1387.78	-11.085	0.620182	-17.8738	1.88635e-71	6.24552e-69	80.9383	189.375	199.742	231.381	0.283432	0.144757	0	0
ENSMUSG00000030605.15	chr7;chr7;chr7;chr7;chr7;chr7;chr7;chr7;chr7;chr7;chr7;chr7;chr7;chr7;chr7;chr7;chr7;chr7;chr7;chr7;chr7;chr7;chr7;chr7;chr7;chr7;chr7;chr7;chr7;chr7;chr7;chr7;chr7;chr7;chr7;chr7;chr7;chr7;chr7;chr7;chr7;chr7;chr7;chr7;chr7;chr7;chr7;chr7	79133768;79133768;79133769;79134116;79134139;79134652;79134652;79134652;79134652;79134652;79136534;79136657;79136657;79136657;79136657;79136657;79141645;79141645;79141645;79141645;79141878;79142402;79142402;79142402;79142402;79142869;79142869;79142869;79142869;79142869;79143278;79144920;79145247;79145247;79145247;79145334;79145622;79145622;79145622;79145622;79145622;79145658;79147267;79147995;791…	79134546;79134546;79134546;79134546;79134546;79134801;79134801;79134801;79134801;79134801;79136841;79137026;79136723;79136841;79136841;79136841;79141789;79141789;79141789;79141789;79142554;79142807;79142554;79142554;79142554;79143050;79143050;79143050;79143050;79143786;79143388;79145378;79145378;79145378;79145378;79145378;79145744;79145744;79145744;79145744;79145744;79145744;79147560;79148231;791…	-;-;-;-;-;-;-;-;-;-;-;-;-;-;-;-;-;-;-;-;-;-;-;-;-;-;-;-;-;-;-;-;-;-;-;-;-;-;-;-;-;-;-;-;-;-;-;-	4694	Mfge8	3604.91	2.78847	0.158011	17.6473	1.06786e-69	3.45701e-67	17.8454	24.6193	17.1985	23.4934	185.718	211.929	219.3	210.725
ENSMUSG00000028078.14	chr3;chr3;chr3;chr3;chr3;chr3;chr3;chr3;chr3;chr3;chr3;chr3;chr3;chr3;chr3;chr3;chr3;chr3;chr3;chr3;chr3;chr3;chr3;chr3;chr3;chr3;chr3;chr3;chr3;chr3;chr3;chr3;chr3;chr3;chr3;chr3;chr3;chr3;chr3;chr3;chr3;chr3;chr3;chr3;chr3;chr3;chr3;chr3;chr3;chr3;chr3;chr3;chr3;chr3;chr3;chr3;chr3;chr3;chr3;chr3;chr3;chr3;chr3;chr3;chr3;chr3;chr3;chr3;chr3;chr3;chr3;chr3;chr3;chr3;chr3;chr3;chr3;chr3;chr3;chr3…	86786151;86786153;86786153;86786159;86787212;86787241;86787349;86788622;86788622;86789312;86789346;86789409;86789588;86791991;86791995;86791995;86791995;86791995;86791995;86792069;86793219;86793219;86793219;86793817;86793817;86793817;86793817;86797890;86798921;86799011;86799011;86799011;86799011;86799011;86799011;86799461;86799461;86799461;86799461;86799461;86799461;86805584;86805584;86805584;868…	86792111;86787412;86787412;86787412;86787412;86787412;86787412;86788634;86788634;86789490;86789490;86789490;86789630;86792111;86792111;86792111;86792315;86792111;86792111;86793913;86793299;86793299;86793299;86793913;86793913;86793913;86793913;86798012;86799088;86799160;86799088;86799088;86799088;86799088;86799088;86799594;86799594;86799594;86799594;86799594;86799594;86805730;86805730;86805730;868…	-;-;-;-;-;-;-;-;-;-;-;-;-;-;-;-;-;-;-;-;-;-;-;-;-;-;-;-;-;-;-;-;-;-;-;-;-;-;-;-;-;-;-;-;-;-;-;-;-;-;-;-;-;-;-;-;-;-;-;-;-;-;-;-;-;-;-;-;-;-;-;-;-;-;-;-;-;-;-;-;-;-;-;-;-;-;-;-;-;-;-;-;-;-;-;-;-;-;-;-;-;-	10553	Dclk2	217.493	5.58331	0.317791	17.5691	4.24574e-69	1.34461e-66	0.114303	0.142371	0.0535711	0.060474	4.7969	7.8299	6.83316	5.65782
ENSMUSG00000020044.13	chr10;chr10;chr10;chr10;chr10;chr10;chr10;chr10;chr10;chr10;chr10;chr10	86300372;86300554;86300556;86302854;86303835;86326580;86338373;86338373;86343933;86343933;86344554;86345705	86300974;86300974;86300974;86303073;86306781;86326834;86338455;86338455;86343981;86344044;86344675;86349506	+;+;+;+;+;+;+;+;+;+;+;+	8144	Timp3	332.321	3.89995	0.224107	17.4021	7.9492e-68	2.46392e-65	0.246856	0.753313	0.458155	0.846312	8.62094	14.6287	13.7112	10.8499
ENSMUSG00000030246.11	chr6;chr6;chr6;chr6;chr6;chr6;chr6;chr6;chr6;chr6;chr6;chr6;chr6;chr6;chr6;chr6;chr6;chr6;chr6;chr6	142490249;142490249;142490336;142492493;142494100;142494100;142495568;142495568;142495568;142495568;142498505;142498505;142498505;142501340;142501340;142501340;142505412;142505412;142507540;142507853	142490604;142490604;142490604;142492616;142494217;142494217;142495741;142495741;142495741;142495648;142498678;142498678;142498678;142501457;142501387;142501457;142505546;142505546;142507805;142507957	-;-;-;-;-;-;-;-;-;-;-;-;-;-;-;-;-;-;-;-	1570	Ldhb	275.318	5.52929	0.31814	17.3801	1.16797e-67	3.5448e-65	0.682936	1.19621	0.504121	0.894268	63.595	45.3478	47.6582	51.9394
ENSMUSG00000019122.8	chr11;chr11;chr11;chr11;chr11;chr11;chr11;chr11	83572919;83575318;83575843;83575843;83576375;83576375;83577104;83578389	83575495;83575495;83575951;83575951;83576446;83576446;83577142;83578636	-;-;-;-;-;-;-;-	3045	Ccl9	367.752	-7.11081	0.409737	-17.3546	1.82143e-67	5.41522e-65	9.33121	43.297	25.9182	32.5274	0.167081	0.383999	0.281365	0.24873
ENSMUSG00000031633.4	chr8;chr8;chr8;chr8;chr8;chr8;chr8	46206797;46207970;46208398;46209022;46209022;46210812;46210812	46207620;46208538;46208538;46209508;46209508;46211284;46211030	-;-;-;-;-;-;-	2353	Slc25a4	1413.19	3.44509	0.199433	17.2744	7.32863e-67	2.13527e-64	6.89212	12.6108	14.2716	10.6318	173.569	139.693	153.959	204.072
ENSMUSG00000029359.13	chr5;chr5;chr5;chr5;chr5;chr5;chr5;chr5;chr5;chr5;chr5;chr5;chr5;chr5;chr5;chr5;chr5;chr5;chr5;chr5;chr5;chr5;chr5;chr5;chr5;chr5;chr5;chr5;chr5;chr5;chr5;chr5;chr5;chr5;chr5;chr5;chr5	118027743;118027765;118027870;118036031;118041316;118041317;118045010;118046315;118046315;118046315;118046315;118046315;118046315;118053584;118053584;118053584;118053584;118053584;118054830;118054830;118054830;118054830;118056377;118056377;118056377;118056377;118056537;118056537;118056537;118059442;118059442;118059442;118059442;118061602;118061602;118061602;118061602	118027987;118027987;118027987;118036129;118041533;118041533;118045154;118046380;118046384;118046384;118046384;118046384;118046384;118053664;118053664;118053664;118053664;118053664;118054969;118054969;118054969;118054969;118056443;118056644;118056443;118056438;118056644;118056644;118056644;118059489;118059489;118059489;118059489;118061773;118061870;118061845;118061878	+;+;+;+;+;+;+;+;+;+;+;+;+;+;+;+;+;+;+;+;+;+;+;+;+;+;+;+;+;+;+;+;+;+;+;+;+	1591	Tesc	160.636	4.43272	0.256848	17.2581	9.72056e-67	2.77665e-64	0.421201	0.865644	1.2792	1.36381	24.2229	33.9702	34.5539	27.3724
ENSMUSG00000036256.13	chr5;chr5;chr5;chr5;chr5;chr5;chr5;chr5;chr5;chr5;chr5	77349240;77349248;77351228;77351228;77351913;77351913;77355562;77355562;77401487;77407540;77407540	77349499;77349499;77351354;77351354;77352029;77352029;77355671;77355671;77401579;77408040;77408041	-;-;-;-;-;-;-;-;-;-;-	1209	Igfbp7	757.345	5.00378	0.292426	17.1113	1.22269e-65	3.42542e-63	4.43428	3.72815	2.33803	5.59531	179.371	136.475	217.673	210.071
ENSMUSG00000022885.16	chr16;chr16;chr16;chr16;chr16;chr16;chr16;chr16;chr16;chr16;chr16;chr16;chr16;chr16;chr16;chr16;chr16;chr16;chr16;chr16;chr16;chr16;chr16;chr16;chr16;chr16;chr16;chr16;chr16;chr16	23224740;23226021;23226021;23256959;23256959;23256959;23269629;23290470;23317564;23317564;23317564;23317564;23317564;23321033;23321033;23321033;23321033;23321033;23328342;23328342;23328342;23354866;23354866;23354866;23356209;23356209;23356209;23357629;23357629;23357629	23225229;23226179;23226179;23257101;23257101;23257101;23269708;23290638;23317698;23317698;23317698;23317698;23317698;23321678;23321179;23321071;23321678;23321678;23328439;23328439;23328439;23354964;23354964;23354964;23356383;23356383;23356383;23358595;23360350;23360348	+;+;+;+;+;+;+;+;+;+;+;+;+;+;+;+;+;+;+;+;+;+;+;+;+;+;+;+;+;+	4916	St6gal1	295.601	4.72852	0.277731	17.0256	5.30677e-65	1.45866e-62	0.190843	0.509372	0.689995	0.545233	14.1265	26.9036	17.8346	13.7375
ENSMUSG00000029445.13	chr5;chr5;chr5;chr5;chr5;chr5;chr5;chr5;chr5;chr5;chr5;chr5;chr5;chr5;chr5;chr5;chr5;chr5;chr5;chr5;chr5;chr5;chr5;chr5;chr5;chr5;chr5;chr5;chr5;chr5;chr5;chr5;chr5;chr5;chr5;chr5;chr5;chr5;chr5;chr5;chr5	123171807;123171872;123172101;123172170;123172170;123172735;123174351;123174351;123175891;123175891;123176092;123177529;123177529;123177529;123178169;123178169;123178169;123179366;123179366;123179366;123180647;123180647;123180647;123180659;123180887;123180887;123180887;123180887;123181423;123181423;123181423;123181423;123181861;123181861;123181861;123182024;123182546;123182546;123182546;123182674…	123172088;123172088;123172286;123172286;123172286;123172911;123174473;123174473;123175915;123175962;123176254;123177606;123177606;123177606;123178272;123178272;123178272;123179455;123179455;123179455;123180729;123180729;123180729;123180729;123180929;123180929;123180929;123180929;123181527;123181527;123181923;123181527;123181923;123181923;123181923;123182067;123182723;123182572;123182572;123182722…	-;-;-;-;-;-;-;-;-;-;-;-;-;-;-;-;-;-;-;-;-;-;-;-;-;-;-;-;-;-;-;-;-;-;-;-;-;-;-;-;-	2128	Hpd	174.329	-3.44216	0.204136	-16.8621	8.5544e-64	2.30779e-61	9.82522	20.828	16.3119	19.7932	1.43447	2.80842	2.54987	1.83888
ENSMUSG00000038886.10	chr7;chr7;chr7;chr7;chr7;chr7;chr7;chr7;chr7;chr7;chr7;chr7;chr7;chr7;chr7;chr7;chr7;chr7;chr7;chr7;chr7;chr7;chr7;chr7;chr7;chr7;chr7;chr7;chr7;chr7;chr7;chr7;chr7;chr7;chr7;chr7;chr7;chr7;chr7;chr7;chr7;chr7;chr7;chr7;chr7;chr7;chr7;chr7;chr7;chr7;chr7;chr7;chr7;chr7;chr7;chr7;chr7;chr7;chr7;chr7;chr7;chr7;chr7;chr7;chr7;chr7;chr7;chr7;chr7;chr7;chr7;chr7;chr7;chr7;chr7;chr7;chr7;chr7;chr7;chr7…	80349097;80349097;80351267;80352926;80352926;80352926;80353162;80353162;80353162;80354908;80355988;80356342;80356342;80356342;80358243;80358243;80358243;80358243;80358910;80358910;80358910;80358910;80359134;80359280;80359280;80359280;80359280;80359636;80359636;80359636;80359636;80359636;80359717;80360288;80360452;80360896;80360896;80360896;80360896;80362299;80362299;80362299;80362299;80362299;803…	80351851;80351851;80351851;80353033;80353033;80353033;80353362;80353362;80353362;80356478;80356062;80356478;80356478;80356478;80358384;80358384;80358384;80358384;80359043;80359043;80359043;80359043;80359394;80359394;80359394;80359394;80359394;80359911;80359758;80359745;80359758;80359758;80359758;80361132;80361132;80361132;80361132;80361132;80361132;80362464;80362464;80362464;80362464;80362464;803…	-;-;-;-;-;-;-;-;-;-;-;-;-;-;-;-;-;-;-;-;-;-;-;-;-;-;-;-;-;-;-;-;-;-;-;-;-;-;-;-;-;-;-;-;-;-;-;-;-;-;-;-;-;-;-;-;-;-;-;-;-;-;-;-;-;-;-;-;-;-;-;-;-;-;-;-;-;-;-;-;-;-;-;-;-;-;-;-;-;-;-;-;-;-;-;-;-;-;-;-;-	10317	Man2a2	494.554	2.8941	0.172692	16.7588	4.8857e-63	1.29409e-60	1.03926	1.33492	0.95346	1.60829	10.7872	14.9099	14.7263	11.966
ENSMUSG00000055538.7	chr14;chr14;chr14;chr14;chr14;chr14	25711642;25711644;25719627;25719627;25757011;25768611	25715402;25715402;25719791;25719792;25757211;25769039	-;-;-;-;-;-	4557	Zcchc24	181.216	5.97326	0.357183	16.7232	8.87593e-63	2.30901e-60	0.176466	0.082425	0.198494	0.0840266	11.1644	12.1167	13.568	11.3848
ENSMUSG00000095066.1	chr8;chr8	21509258;21510028	21509472;21510237	+;+	425	Defa20	487.039	-9.00121	0.539699	-16.6782	1.88843e-62	4.82642e-60	152.001	358.23	187.825	321.644	0	2.13985	0	0.594026
ENSMUSG00000020808.3	chr11;chr11;chr11;chr11;chr11;chr11;chr11;chr11;chr11;chr11;chr11;chr11;chr11;chr11;chr11	72042032;72042455;72042502;72042524;72042922;72043017;72043017;72043017;72043017;72044981;72044981;72045679;72045679;72046340;72046687	72042306;72042534;72042534;72042534;72043337;72043337;72043337;72043664;72043282;72045040;72045258;72046093;72045774;72046393;72047370	+;+;+;+;+;+;+;+;+;+;+;+;+;+;+	2529	Fam64a	165.455	4.91512	0.297862	16.5014	3.58762e-61	9.01112e-59	0.211983	0.445565	0.447083	0.757037	15.8422	24.5044	22.6413	16.0221
ENSMUSG00000051817.8	chr2;chr2;chr2	152393611;152393614;152396606	152398063;152396341;152398046	-;-;-	4453	Sox12	439.163	3.57233	0.217901	16.3943	2.10135e-60	5.18855e-58	1.68548	1.49018	1.29495	2.06374	21.9362	32.1225	33.9265	25.059
ENSMUSG00000096295.2	chr8;chr8	21378515;21379287	21378731;21379495	+;+	426	Defa2	889.546	-10.7097	0.661281	-16.1955	5.42813e-59	1.31795e-56	291.648	543.137	424.4	588.146	0.298568	1.2199	0	0
ENSMUSG00000037405.8	chr9;chr9;chr9;chr9;chr9;chr9;chr9;chr9;chr9	21015985;21015985;21018919;21018919;21025544;21026312;21027078;21027432;21027771	21016101;21016101;21021004;21019179;21025858;21026599;21027335;21027680;21028817	+;+;+;+;+;+;+;+;+	4360	Icam1	179.54	4.2517	0.264756	16.0589	4.94884e-58	1.18188e-55	0.12296	0.603045	0.518657	0.585488	12.1939	14.9289	10.2837	10.9438
ENSMUSG00000031410.14	chrX;chrX;chrX;chrX;chrX;chrX;chrX;chrX;chrX;chrX;chrX;chrX;chrX;chrX;chrX;chrX;chrX;chrX;chrX;chrX;chrX;chrX;chrX;chrX;chrX;chrX;chrX;chrX;chrX;chrX;chrX;chrX;chrX;chrX;chrX;chrX;chrX;chrX;chrX;chrX;chrX;chrX;chrX;chrX;chrX;chrX;chrX;chrX;chrX;chrX;chrX;chrX;chrX;chrX;chrX;chrX;chrX;chrX;chrX;chrX;chrX;chrX;chrX;chrX;chrX;chrX;chrX;chrX;chrX;chrX;chrX;chrX;chrX;chrX;chrX;chrX;chrX;chrX;chrX;chrX…	135579555;135579555;135579787;135579955;135579955;135579955;135583084;135583084;135583084;135583723;135583723;135583723;135584353;135584353;135584353;135584380;135584487;135584487;135584487;135584487;135584704;135584704;135584704;135584704;135584897;135584897;135584897;135584897;135585141;135585141;135585141;135585141;135585281;135585281;135585281;135585281;135585766;135585766;135585766;135585766…	135579825;135579825;135579825;135580015;135580015;135580015;135583266;135583266;135583266;135583789;135583789;135583789;135584395;135584395;135584395;135584395;135584602;135584602;135584602;135584602;135584762;135584762;135584762;135584762;135585004;135585004;135585004;135585004;135585196;135585196;135585196;135585196;135585349;135585349;135585349;135585349;135586133;135585802;135585802;135585802…	-;-;-;-;-;-;-;-;-;-;-;-;-;-;-;-;-;-;-;-;-;-;-;-;-;-;-;-;-;-;-;-;-;-;-;-;-;-;-;-;-;-;-;-;-;-;-;-;-;-;-;-;-;-;-;-;-;-;-;-;-;-;-;-;-;-;-;-;-;-;-;-;-;-;-;-;-;-;-;-;-	2710	Nxf7	427.906	2.69369	0.167818	16.0513	5.59802e-58	1.31536e-55	2.52226	5.68267	5.38217	5.18081	35.6226	53.2623	47.4746	34.0962
ENSMUSG00000065954.11	chr8;chr8;chr8;chr8;chr8;chr8;chr8;chr8;chr8;chr8;chr8;chr8;chr8;chr8;chr8;chr8;chr8;chr8;chr8;chr8;chr8;chr8;chr8;chr8;chr8;chr8;chr8;chr8;chr8;chr8;chr8;chr8;chr8;chr8;chr8;chr8;chr8;chr8;chr8;chr8;chr8;chr8;chr8;chr8;chr8;chr8;chr8;chr8;chr8;chr8;chr8;chr8;chr8;chr8;chr8;chr8;chr8;chr8;chr8;chr8;chr8;chr8	25154552;25154552;25157729;25161195;25161195;25161195;25164389;25164389;25165461;25165461;25166628;25167362;25167362;25167515;25167515;25167515;25167559;25167569;25169197;25169197;25169197;25169197;25169294;25171272;25171272;25171272;25171272;25171272;25171282;25175142;25175142;25175142;25175142;25175142;25175142;25177934;25177934;25177934;25177934;25177934;25177934;25179271;25181823;25182137;251…	25159820;25159820;25159820;25161315;25162571;25161315;25164495;25164495;25165621;25165621;25167405;25167405;25167405;25167533;25167591;25167591;25167591;25167591;25169322;25169322;25169322;25169322;25169322;25171324;25171324;25171324;25171324;25171324;25171324;25175265;25175265;25175265;25175265;25175265;25175265;25177994;25177994;25177994;25177994;25177994;25177994;25179306;25182930;25182930;251…	-;-;-;-;-;-;-;-;-;-;-;-;-;-;-;-;-;-;-;-;-;-;-;-;-;-;-;-;-;-;-;-;-;-;-;-;-;-;-;-;-;-;-;-;-;-;-;-;-;-;-;-;-;-;-;-;-;-;-;-;-;-	11920	Tacc1	538.426	2.71961	0.170657	15.9361	3.55814e-57	8.22777e-55	0.978211	1.30245	1.08135	1.85244	10.2862	14.8449	13.0694	10.4945
ENSMUSG00000038248.8	chr10;chr10;chr10;chr10;chr10;chr10;chr10;chr10;chr10	43002500;43020982;43074593;43127779;43157908;43160706;43172974;43173976;43173976	43004414;43022918;43074688;43127930;43158093;43160844;43173522;43174521;43174530	-;-;-;-;-;-;-;-;-	5529	Sobp	206.478	6.80575	0.427337	15.9259	4.18631e-57	9.5291e-55	0.0484811	0.0679347	0.0613495	0.115425	10.2829	12.1719	10.8728	12.3057
ENSMUSG00000034573.14	chr5;chr5;chr5;chr5;chr5;chr5;chr5;chr5;chr5;chr5;chr5;chr5;chr5;chr5;chr5;chr5;chr5;chr5;chr5;chr5;chr5;chr5;chr5;chr5;chr5;chr5;chr5;chr5;chr5;chr5;chr5;chr5;chr5;chr5;chr5;chr5;chr5;chr5;chr5;chr5;chr5;chr5;chr5;chr5;chr5;chr5;chr5;chr5;chr5;chr5;chr5;chr5;chr5;chr5;chr5;chr5;chr5;chr5;chr5;chr5;chr5;chr5;chr5;chr5;chr5;chr5;chr5;chr5;chr5;chr5;chr5;chr5;chr5;chr5;chr5;chr5;chr5;chr5;chr5;chr5…	103425192;103425240;103425256;103425501;103462134;103462134;103462134;103462134;103476947;103476947;103476947;103476947;103486705;103486705;103486705;103486705;103489608;103489608;103489608;103489608;103492223;103492223;103492223;103492223;103496323;103501367;103501367;103501367;103501367;103516328;103516328;103516328;103517488;103517488;103517488;103523567;103523567;103523570;103525754;103525754…	103425536;103425536;103425536;103425536;103462253;103462253;103462253;103462253;103477125;103477125;103477125;103477125;103486770;103486770;103486770;103486770;103489793;103489793;103489793;103489793;103492310;103492310;103492310;103492310;103496405;103501912;103503854;103501912;103501912;103516423;103516423;103516423;103517569;103517569;103517569;103523789;103523789;103523789;103525828;103525828…	+;+;+;+;+;+;+;+;+;+;+;+;+;+;+;+;+;+;+;+;+;+;+;+;+;+;+;+;+;+;+;+;+;+;+;+;+;+;+;+;+;+;+;+;+;+;+;+;+;+;+;+;+;+;+;+;+;+;+;+;+;+;+;+;+;+;+;+;+;+;+;+;+;+;+;+;+;+;+;+;+;+;+;+;+;+;+;+;+;+;+;+;+;+	12102	Ptpn13	297.933	3.83033	0.242507	15.7948	3.38048e-56	7.57643e-54	0.276868	0.475902	0.224228	0.442962	5.50716	9.46862	8.08239	5.66379
ENSMUSG00000032740.16	chr11;chr11;chr11;chr11;chr11;chr11;chr11;chr11;chr11;chr11;chr11;chr11;chr11;chr11;chr11;chr11;chr11;chr11;chr11;chr11;chr11;chr11;chr11;chr11;chr11;chr11;chr11;chr11;chr11;chr11;chr11;chr11;chr11;chr11;chr11;chr11;chr11;chr11;chr11;chr11;chr11;chr11;chr11;chr11;chr11;chr11;chr11;chr11;chr11;chr11;chr11;chr11;chr11;chr11;chr11;chr11;chr11;chr11;chr11;chr11;chr11;chr11;chr11;chr11;chr11;chr11;chr…	29373658;29373777;29374507;29374507;29400184;29400184;29422540;29422540;29424772;29429333;29430112;29447896;29451022;29453119;29455370;29456458;29456496;29460849;29460849;29461711;29463120;29463888;29465611;29465611;29470315;29470318;29470354;29477294;29477294;29480490;29480490;29480490;29482109;29482109;29482109;29482598;29482598;29482598;29485825;29485825;29485979;29489582;29489582;29489582;294…	29374410;29374410;29374607;29374607;29400292;29400292;29423411;29422609;29424830;29429416;29430252;29448068;29451103;29453277;29455516;29456602;29456602;29461228;29461033;29461848;29464190;29464190;29465738;29465738;29470456;29470456;29470456;29477458;29477458;29480651;29480651;29480651;29482386;29482386;29482386;29482741;29482639;29482741;29486011;29486011;29486011;29489727;29489727;29489727;294…	+;+;+;+;+;+;+;+;+;+;+;+;+;+;+;+;+;+;+;+;+;+;+;+;+;+;+;+;+;+;+;+;+;+;+;+;+;+;+;+;+;+;+;+;+;+;+;+;+;+;+;+;+;+;+;+;+;+;+;+;+;+;+;+;+;+;+;+;+	10891	Ccdc88a	200.064	6.65244	0.425561	15.6322	4.39546e-55	9.70199e-53	0.0246123	0.0459843	0.0207634	0.0703166	4.64803	7.18131	6.22776	4.60137
ENSMUSG00000022415.12	chr15;chr15;chr15;chr15;chr15;chr15;chr15;chr15;chr15;chr15;chr15;chr15;chr15	80091334;80091344;80097870;80110444;80110444;80110444;80111599;80111599;80111599;80113166;80115473;80115855;80115855	80091492;80091492;80098046;80110681;80110681;80110681;80111744;80111662;80111744;80113441;80115637;80119501;80116265	+;+;+;+;+;+;+;+;+;+;+;+;+	4808	Syngr1	359.031	2.42509	0.155677	15.5777	1.03251e-54	2.24501e-52	1.17078	3.0728	2.82198	3.45107	16.2691	20.8066	21.2051	19.8745
ENSMUSG00000055485.6	chr2;chr2;chr2;chr2;chr2;chr2;chr2;chr2;chr2;chr2;chr2;chr2;chr2;chr2;chr2;chr2;chr2;chr2;chr2;chr2;chr2	157015799;157020190;157020870;157022817;157022855;157023797;157023797;157027387;157027387;157029480;157030519;157030788;157033258;157037050;157037170;157039827;157039827;157041894;157053519;157060188;157078229	157018499;157021537;157021200;157022887;157022887;157023868;157023868;157027472;157027638;157029647;157030623;157031018;157033383;157037310;157037310;157040239;157041002;157041956;157053677;157060412;157079254	-;-;-;-;-;-;-;-;-;-;-;-;-;-;-;-;-;-;-;-;-	7984	Soga1	329.542	3.25562	0.212533	15.3181	5.78415e-53	1.23917e-50	0.453245	0.987955	0.679763	1.39083	8.50695	14.2873	12.5731	11.257
ENSMUSG00000031561.16	chr8;chr8;chr8;chr8;chr8;chr8;chr8;chr8;chr8;chr8;chr8;chr8;chr8;chr8;chr8;chr8;chr8;chr8;chr8;chr8;chr8;chr8;chr8;chr8;chr8;chr8;chr8;chr8;chr8;chr8;chr8;chr8;chr8;chr8;chr8;chr8;chr8;chr8;chr8;chr8;chr8;chr8;chr8;chr8;chr8;chr8;chr8;chr8;chr8;chr8;chr8;chr8;chr8;chr8;chr8;chr8;chr8;chr8;chr8;chr8;chr8;chr8;chr8;chr8;chr8;chr8;chr8;chr8;chr8;chr8;chr8;chr8;chr8;chr8;chr8;chr8;chr8;chr8;chr8;chr8…	48227682;48227926;48232008;48232008;48235290;48235290;48240245;48240245;48254410;48254410;48256832;48256832;48275915;48276030;48276030;48277667;48277667;48277667;48278958;48278958;48278958;48287133;48287791;48287791;48287791;48292119;48292119;48292119;48293507;48293507;48293507;48298786;48298786;48298786;48299594;48299594;48299594;48299996;48300755;48300755;48310623;48310623;48313238;48335193;483…	48229201;48229201;48232138;48232138;48236901;48236901;48240541;48240541;48254645;48254645;48257007;48257007;48276904;48276904;48276904;48277821;48277821;48277821;48279190;48279190;48279190;48287153;48288040;48288040;48288040;48292262;48292262;48292262;48293774;48293774;48293774;48299047;48299047;48299047;48299713;48299713;48299713;48300099;48300971;48300971;48310769;48310769;48313264;48335774;483…	-;-;-;-;-;-;-;-;-;-;-;-;-;-;-;-;-;-;-;-;-;-;-;-;-;-;-;-;-;-;-;-;-;-;-;-;-;-;-;-;-;-;-;-;-;-;-;-;-;-;-;-;-;-;-;-;-;-;-;-;-;-;-;-;-;-;-;-;-;-;-;-;-;-;-;-;-;-;-;-;-;-;-;-;-;-;-	10237	Tenm3	140.807	4.67946	0.30641	15.2719	1.17732e-52	2.48568e-50	0.117831	0.122305	0.0883596	0.124681	4.36102	3.8962	3.65456	4.2418
ENSMUSG00000052911.9	chr9;chr9;chr9;chr9;chr9;chr9;chr9;chr9;chr9;chr9;chr9;chr9;chr9;chr9;chr9;chr9;chr9;chr9;chr9;chr9;chr9;chr9;chr9;chr9;chr9;chr9;chr9;chr9;chr9;chr9;chr9;chr9;chr9;chr9;chr9;chr9;chr9;chr9;chr9;chr9;chr9;chr9;chr9;chr9;chr9;chr9;chr9;chr9;chr9;chr9;chr9;chr9	108479736;108479857;108479872;108479876;108479878;108479881;108480058;108480058;108480058;108480058;108480058;108480278;108480278;108480278;108480278;108480538;108480538;108480538;108480756;108481234;108481504;108481808;108482101;108482508;108482881;108483171;108483530;108483688;108484011;108484246;108485187;108485498;108485767;108486115;108486422;108486664;108486976;108487293;108487476;108487818…	108479778;108479974;108479969;108479974;108479914;108479974;108480143;108480184;108480143;108480143;108480143;108480450;108480450;108480450;108480381;108480586;108480653;108480673;108480829;108481422;108481567;108482010;108482221;108482696;108483060;108483283;108483609;108483820;108484169;108484373;108485313;108485690;108485910;108486346;108486585;108486888;108487193;108487389;108487848;108487848…	+;+;+;+;+;+;+;+;+;+;+;+;+;+;+;+;+;+;+;+;+;+;+;+;+;+;+;+;+;+;+;+;+;+;+;+;+;+;+;+;+;+;+;+;+;+;+;+;+;+;+;+	6082	Lamb2	411.77	3.64383	0.238747	15.2623	1.36408e-52	2.83885e-50	0.991643	1.13223	0.762209	1.44803	13.8232	24.1383	24.5814	15.8359
ENSMUSG00000046841.5	chr10;chr10;chr10;chr10;chr10	84526305;84526636;84533447;84533447;84533998	84528777;84528777;84533871;84534062;84534036	-;-;-;-;-	3089	Ckap4	428.351	2.3277	0.155139	15.004	6.9158e-51	1.419e-48	2.47313	6.32301	6.22254	5.53683	30.4696	42.7738	36.1489	34.2853
ENSMUSG00000030630.16	chr7;chr7;chr7;chr7;chr7;chr7;chr7;chr7;chr7;chr7;chr7;chr7;chr7;chr7;chr7;chr7;chr7;chr7;chr7;chr7;chr7;chr7;chr7;chr7;chr7;chr7;chr7;chr7;chr7;chr7;chr7;chr7	84585159;84588831;84589574;84592382;84593186;84594713;84595458;84595529;84597034;84597034;84597048;84597178;84597178;84597178;84599054;84599054;84600777;84600777;84600777;84601033;84601033;84601033;84601077;84601621;84602034;84602081;84602081;84602081;84605643;84605643;84605643;84606550	84585344;84588948;84589675;84592428;84593261;84594843;84595557;84595557;84597086;84597086;84597086;84597275;84597275;84597275;84599144;84599144;84600826;84600826;84600826;84601154;84601154;84601154;84601154;84602191;84602100;84602191;84602191;84602191;84605729;84605904;84605942;84606722	-;-;-;-;-;-;-;-;-;-;-;-;-;-;-;-;-;-;-;-;-;-;-;-;-;-;-;-;-;-;-;-	2218	Fah	192.58	3.87907	0.258624	14.9989	7.46554e-51	1.51053e-48	1.20853	1.12898	1.58029	0.80564	26.7225	24.2501	23.8846	24.4721
ENSMUSG00000030110.13	chr6;chr6;chr6;chr6;chr6;chr6;chr6;chr6;chr6;chr6;chr6;chr6;chr6;chr6;chr6;chr6;chr6;chr6;chr6;chr6;chr6;chr6;chr6;chr6;chr6;chr6;chr6;chr6;chr6;chr6;chr6;chr6;chr6;chr6;chr6;chr6;chr6;chr6;chr6	118151745;118154566;118155288;118163188;118163188;118164723;118164723;118165910;118165910;118167896;118167896;118168122;118168122;118169122;118169122;118169833;118169833;118173415;118173415;118174237;118174237;118175007;118175007;118175723;118175723;118176178;118176178;118178465;118178465;118179272;118179272;118180218;118180218;118181825;118181825;118184177;118184177;118197061;118197061	118154010;118155435;118155435;118163287;118163287;118164860;118164860;118165980;118165980;118168018;118168018;118168336;118168336;118169229;118169229;118169980;118169980;118173668;118173668;118174356;118174356;118175117;118175117;118175848;118175848;118176436;118176436;118178667;118178667;118179467;118179467;118180462;118180462;118182112;118182112;118184440;118184440;118197718;118197133	-;-;-;-;-;-;-;-;-;-;-;-;-;-;-;-;-;-;-;-;-;-;-;-;-;-;-;-;-;-;-;-;-;-;-;-;-;-;-	6763	Ret	343.973	3.38574	0.227954	14.8528	6.67685e-50	1.33244e-47	0.515256	1.48104	0.835925	1.13237	15.4027	16.4249	11.2537	13.8867
ENSMUSG00000040591.18	chr2;chr2;chr2;chr2;chr2;chr2;chr2;chr2;chr2;chr2;chr2;chr2;chr2;chr2;chr2;chr2;chr2;chr2;chr2;chr2;chr2;chr2;chr2;chr2;chr2;chr2;chr2;chr2;chr2;chr2;chr2;chr2;chr2;chr2;chr2;chr2;chr2;chr2;chr2;chr2;chr2;chr2;chr2	91275068;91277830;91278244;91279190;91279190;91279190;91281742;91281746;91281746;91281746;91282465;91282465;91282465;91282465;91284235;91284235;91284235;91304411;91304749;91304749;91304749;91383729;91383729;91383729;91383729;91383784;91418784;91418833;91421866;91421866;91421866;91421866;91421866;91421866;91424562;91424562;91444569;91444569;91444569;91444569;91444569;91444569;91444569	91277134;91278957;91278957;91279253;91279253;91279253;91281855;91281855;91281855;91281855;91283141;91282660;91282660;91282660;91284320;91284320;91284320;91304833;91304833;91304833;91304833;91383859;91383859;91383859;91383859;91383859;91418918;91418918;91421968;91421968;91421968;91421968;91421968;91421968;91424699;91424699;91444637;91444704;91444669;91444643;91444680;91444642;91444622	-;-;-;-;-;-;-;-;-;-;-;-;-;-;-;-;-;-;-;-;-;-;-;-;-;-;-;-;-;-;-;-;-;-;-;-;-;-;-;-;-;-;-	5202	RP23-42N14.3	235.831	2.60284	0.175569	14.8252	1.00718e-49	1.98279e-47	1.13363	1.80513	1.17371	1.47216	11.6139	13.1368	11.968	11.1623
ENSMUSG00000040181.14	chr1;chr1;chr1;chr1;chr1;chr1;chr1;chr1;chr1;chr1;chr1;chr1;chr1;chr1;chr1;chr1;chr1;chr1;chr1;chr1;chr1;chr1;chr1;chr1;chr1;chr1;chr1;chr1;chr1;chr1;chr1;chr1;chr1;chr1;chr1;chr1;chr1;chr1	162829561;162829767;162830050;162830438;162831567;162832963;162832963;162833530;162833530;162833804;162836132;162836132;162836270;162836296;162839618;162839618;162839618;162839618;162840218;162850062;162850062;162850062;162850062;162850062;162851355;162851355;162851355;162851355;162851355;162859425;162859425;162859425;162859425;162859425;162859766;162859801;162859801;162866239	162830314;162830314;162830314;162830473;162834672;162833035;162833035;162834672;162833885;162833885;162836331;162836331;162836331;162836331;162839760;162839760;162839760;162839760;162841064;162850224;162850224;162850224;162850224;162850224;162851543;162851543;162851543;162851543;162851543;162859562;162859714;162859562;162859562;162859562;162859820;162859969;162859962;162866610	-;-;-;-;-;-;-;-;-;-;-;-;-;-;-;-;-;-;-;-;-;-;-;-;-;-;-;-;-;-;-;-;-;-;-;-;-;-	6304	Fmo1	334.124	2.73091	0.184226	14.8237	1.02984e-49	2.00036e-47	1.04176	1.19166	2.00881	1.82222	13.4776	14.4676	13.5454	15.1581
ENSMUSG00000038271.17	chr6;chr6;chr6;chr6;chr6;chr6;chr6;chr6;chr6;chr6;chr6;chr6;chr6;chr6;chr6;chr6;chr6;chr6;chr6;chr6;chr6;chr6;chr6;chr6;chr6;chr6;chr6;chr6;chr6;chr6;chr6;chr6;chr6;chr6;chr6;chr6;chr6;chr6;chr6;chr6;chr6;chr6;chr6;chr6;chr6;chr6;chr6;chr6;chr6;chr6;chr6;chr6;chr6;chr6;chr6;chr6;chr6;chr6;chr6;chr6;chr6;chr6;chr6;chr6;chr6;chr6;chr6;chr6;chr6;chr6;chr6;chr6;chr6	125145241;125145241;125145241;125145251;125145266;125145801;125146026;125149007;125149528;125149589;125149589;125149589;125149589;125149589;125149589;125149589;125149589;125149741;125149741;125149741;125149741;125149741;125149741;125149741;125149741;125149741;125151385;125151385;125151385;125151385;125151385;125151385;125151385;125151385;125151795;125151795;125151798;125152444;125152614;125152614…	125146029;125146029;125146029;125146029;125146029;125146029;125146029;125149182;125149649;125149649;125149649;125149649;125149649;125149649;125149649;125149649;125149649;125149836;125149836;125149836;125149836;125149836;125149836;125151525;125149836;125149836;125151487;125151525;125151525;125151525;125151525;125151525;125151525;125151525;125152771;125151803;125151803;125152771;125152730;125152771…	+;+;+;+;+;+;+;+;+;+;+;+;+;+;+;+;+;+;+;+;+;+;+;+;+;+;+;+;+;+;+;+;+;+;+;+;+;+;+;+;+;+;+;+;+;+;+;+;+;+;+;+;+;+;+;+;+;+;+;+;+;+;+;+;+;+;+;+;+;+;+;+;+	5691	Iffo1	103.776	4.1209	0.278567	14.7932	1.62119e-49	3.10757e-47	0.164854	0.176002	0.25828	0.269133	4.51457	5.91271	5.94656	4.99066
ENSMUSG00000033200.16	chr17;chr17;chr17;chr17;chr17;chr17;chr17;chr17;chr17;chr17;chr17;chr17;chr17;chr17;chr17;chr17;chr17;chr17;chr17;chr17;chr17	25369273;25369289;25370553;25370584;25372477;25372477;25373009;25373175;25373175;25373175;25373175;25373725;25373725;25373725;25373725;25373725;25373958;25373958;25373958;25373958;25373958	25369417;25369417;25370700;25370700;25372648;25372648;25373035;25373440;25373440;25373440;25373440;25373870;25373870;25373870;25373870;25373870;25374385;25374440;25374442;25374440;25374149	+;+;+;+;+;+;+;+;+;+;+;+;+;+;+;+;+;+;+;+;+	1389	Tpsg1	155.337	-4.20299	0.285902	-14.7008	6.37017e-49	1.2052e-46	12.1579	23.7067	34.1888	24.9024	1.1904	2.71251	1.95325	1.36318
ENSMUSG00000034110.8	chr5;chr5;chr5;chr5;chr5;chr5;chr5;chr5;chr5;chr5;chr5	130144861;130144924;130145104;130147977;130148054;130148054;130151671;130151671;130151671;130152231;130152231	130145226;130145226;130145226;130148223;130148223;130148223;130151809;130151732;130151849;130152494;130155806	+;+;+;+;+;+;+;+;+;+;+	4368	Kctd7	118.991	3.30922	0.226238	14.6271	1.88521e-48	3.52098e-46	0.429571	0.544613	0.621248	0.584416	7.45436	8.17947	8.07459	6.76235
ENSMUSG00000029541.12	chr5;chr5;chr5;chr5;chr5;chr5;chr5;chr5;chr5;chr5;chr5;chr5;chr5;chr5;chr5;chr5;chr5;chr5	139352617;139352617;139353840;139353840;139354240;139354240;139354460;139354460;139354576;139355554;139355554;139356050;139356050;139356268;139356268;139356606;139356606;139356846	139352829;139352829;139354002;139354002;139354389;139354389;139354622;139354617;139354617;139355727;139355727;139356188;139356188;139356452;139356452;139356667;139356747;139357033	+;+;+;+;+;+;+;+;+;+;+;+;+;+;+;+;+;+	1517	Cyp2w1	197.828	4.39757	0.300829	14.6182	2.15096e-48	3.96648e-46	0.530097	1.23801	1.71427	1.76689	22.3023	52.7558	46.217	35.6141
ENSMUSG00000067889.4	chr19;chr19;chr19;chr19;chr19;chr19;chr19;chr19;chr19;chr19;chr19;chr19;chr19;chr19;chr19;chr19;chr19;chr19;chr19;chr19;chr19;chr19;chr19;chr19;chr19;chr19;chr19;chr19;chr19;chr19;chr19;chr19;chr19;chr19;chr19;chr19;chr19	4711208;4718819;4724080;4724630;4725901;4726140;4726582;4729062;4729302;4731274;4731926;4732388;4733654;4734039;4737342;4737811;4739107;4739591;4739853;4742333;4744048;4744466;4745109;4745458;4745780;4746566;4747712;4748059;4748594;4748938;4749402;4749634;4749783;4750021;4750481;4751149;4751501	4711644;4718997;4724231;4724803;4725992;4726220;4726697;4729174;4729489;4731391;4732084;4732690;4733807;4734909;4737479;4738567;4739309;4739681;4739999;4742596;4744272;4744555;4745369;4745588;4745984;4746940;4747956;4748197;4748678;4749134;4749544;4749709;4749833;4750241;4750654;4751191;4752353	+;+;+;+;+;+;+;+;+;+;+;+;+;+;+;+;+;+;+;+;+;+;+;+;+;+;+;+;+;+;+;+;+;+;+;+;+	8251	Sptbn2	193.802	2.893	0.197962	14.6139	2.28945e-48	4.16909e-46	0.422334	0.682846	0.657766	0.680645	5.34904	7.41634	7.9089	5.07921
ENSMUSG00000071547.4	chr14;chr14;chr14;chr14;chr14;chr14;chr14;chr14;chr14;chr14;chr14;chr14;chr14;chr14;chr14;chr14;chr14;chr14;chr14;chr14;chr14;chr14;chr14;chr14;chr14;chr14;chr14;chr14;chr14;chr14;chr14;chr14;chr14;chr14;chr14;chr14;chr14;chr14;chr14;chr14;chr14;chr14;chr14;chr14;chr14;chr14;chr14;chr14;chr14;chr14;chr14;chr14;chr14;chr14;chr14;chr14;chr14;chr14;chr14;chr14;chr14;chr14;chr14;chr14;chr14;chr14	31131053;31131351;31134310;31134405;31134739;31134739;31134739;31134853;31135030;31135030;31135030;31135030;31135338;31135338;31135338;31135338;31135338;31135494;31135494;31135494;31135494;31135494;31135686;31135686;31135686;31135686;31135686;31135918;31135918;31135918;31135918;31135918;31136065;31136065;31136065;31136065;31136065;31136268;31136268;31136268;31136268;31136268;31136596;31136596;311…	31131376;31131376;31134450;31134923;31134923;31134923;31134923;31134923;31135104;31135104;31135104;31135104;31135393;31135393;31135393;31135393;31135393;31135587;31135587;31135587;31135587;31135587;31135814;31135814;31135814;31135814;31135814;31135978;31135978;31135978;31135978;31135978;31136167;31136167;31136167;31136167;31136167;31136369;31136369;31136304;31136369;31136369;31136677;31136677;311…	+;+;+;+;+;+;+;+;+;+;+;+;+;+;+;+;+;+;+;+;+;+;+;+;+;+;+;+;+;+;+;+;+;+;+;+;+;+;+;+;+;+;+;+;+;+;+;+;+;+;+;+;+;+;+;+;+;+;+;+;+;+;+;+;+;+	2378	Nt5dc2	377.743	2.96289	0.202835	14.6074	2.52011e-48	4.53246e-46	2.3108	5.94954	3.37585	4.40126	36.3171	44.4175	56.6247	37.5294
ENSMUSG00000068551.12	chr6;chr6;chr6;chr6;chr6;chr6;chr6;chr6;chr6;chr6;chr6;chr6;chr6;chr6;chr6;chr6;chr6;chr6;chr6;chr6;chr6;chr6;chr6;chr6;chr6;chr6;chr6;chr6;chr6;chr6;chr6;chr6;chr6;chr6;chr6;chr6;chr6;chr6;chr6;chr6;chr6;chr6;chr6;chr6;chr6;chr6;chr6;chr6;chr6;chr6;chr6;chr6;chr6	48427697;48427697;48427697;48434150;48436613;48436613;48436613;48436637;48437640;48439398;48441776;48441947;48441947;48441947;48441947;48441947;48441947;48441947;48441947;48441947;48441947;48442625;48442625;48442625;48442625;48442625;48442625;48442625;48442625;48442625;48442625;48442764;48442836;48443412;48443412;48443412;48443412;48443412;48443412;48443412;48443412;48443412;48443981;48444971;484…	48427879;48427879;48427879;48434231;48439454;48439454;48439357;48439357;48439357;48439454;48441831;48442060;48442060;48442060;48442060;48442060;48442060;48442060;48442060;48442060;48442060;48442738;48442738;48442738;48442738;48442738;48442738;48442738;48442738;48442738;48442738;48442902;48442902;48443487;48443487;48443487;48443487;48443487;48443487;48443487;48443487;48443487;48444036;48445090;484…	-;-;-;-;-;-;-;-;-;-;-;-;-;-;-;-;-;-;-;-;-;-;-;-;-;-;-;-;-;-;-;-;-;-;-;-;-;-;-;-;-;-;-;-;-;-;-;-;-;-;-;-;-	4255	Zfp467	294.259	2.01526	0.138631	14.5369	7.06887e-48	1.25585e-45	2.39389	2.94251	3.3216	3.23966	15.1552	18.1063	18.3567	16.7318
ENSMUSG00000018199.9	chr1;chr1;chr1;chr1;chr1;chr1;chr1;chr1;chr1;chr1;chr1;chr1;chr1;chr1;chr1;chr1	143750790;143755848;143759943;143759943;143760353;143760353;143761270;143765433;143765433;143765774;143765774;143766590;143766590;143770426;143770426;143776921	143757894;143757894;143760089;143760089;143761386;143760466;143761386;143765570;143765570;143765920;143765920;143766810;143766810;143771026;143771026;143777068	-;-;-;-;-;-;-;-;-;-;-;-;-;-;-;-	9541	Trove2	409.561	2.38965	0.165161	14.4686	1.91354e-47	3.35861e-45	0.983317	1.87655	1.22062	2.00665	9.07834	13.6851	10.9702	11.0209
ENSMUSG00000049532.11	chr14;chr14;chr14;chr14	52311172;52311177;52316043;52328103	52315663;52315663;52316323;52328762	-;-;-;-	5433	Sall2	115.663	3.74822	0.259718	14.4319	3.26003e-47	5.65383e-45	0.320696	0.345675	0.208112	0.422871	5.36104	7.36523	6.1501	5.5994
ENSMUSG00000034353.14	chr1;chr1;chr1;chr1;chr1;chr1;chr1;chr1;chr1;chr1	91179822;91180042;91180046;91196771;91196771;91196771;91205247;91206397;91206397;91223106	91180140;91180140;91180140;91196909;91196909;91196909;91205325;91206790;91206790;91225196	+;+;+;+;+;+;+;+;+;+	3022	Ramp1	97.134	-5.40545	0.374651	-14.428	3.45179e-47	5.91596e-45	5.18897	6.04889	8.1564	7.72914	0.168352	0.257948	0.283507	0.208853
ENSMUSG00000033965.10	chrX;chrX;chrX;chrX;chrX;chrX;chrX;chrX;chrX;chrX;chrX;chrX;chrX	103697414;103699851;103701492;103701492;103706252;103706252;103706384;103707755;103707755;103712159;103712159;103734138;103821355	103699967;103699967;103701720;103701720;103706395;103706454;103706395;103708205;103708205;103712303;103712303;103734189;103821983	-;-;-;-;-;-;-;-;-;-;-;-;-	4263	Slc16a2	137.945	3.42778	0.237839	14.4122	4.33766e-47	7.34779e-45	0.53447	0.851725	0.424367	0.59881	7.30978	10.7886	10.1157	8.49828
ENSMUSG00000074444.4	chr8;chr8	21134642;21135394	21134834;21135598	+;+	398	AC166039.1	21309.1	-11.6872	0.812449	-14.3851	6.41971e-47	1.07497e-44	10120.7	11424.4	7805.33	16425.3	11.5046	4.57004	0.358776	2.5373
ENSMUSG00000061958.5	chr8;chr8	21095074;21095879	21095252;21096050	-;-	351	AC129197.2	15732.5	-11.6855	0.813398	-14.3663	8.42619e-47	1.39492e-44	6479.84	10582.4	7153.84	15530.6	8.33439	3.70142	0	3.95594
ENSMUSG00000040121.5	chr6	147032584	147034245	+	1662	Rep15	186.35	-6.69097	0.467829	-14.3022	2.1208e-46	3.47144e-44	9.19313	23.8806	38.0973	30.7956	0.229585	0.703537	0.171832	0.227853
ENSMUSG00000027801.7	chr3;chr3;chr3;chr3;chr3	57425314;57426468;57433713;57437576;57441074	57425788;57426557;57433849;57437765;57441677	+;+;+;+;+	1496	Tm4sf4	697.501	-1.79999	0.126598	-14.2181	7.07774e-46	1.14565e-43	47.7513	78.4197	91.1491	104.6	28.7368	36.6485	31.403	31.8951
ENSMUSG00000037979.13	chr5;chr5;chr5;chr5;chr5;chr5;chr5;chr5;chr5;chr5;chr5;chr5;chr5	124834418;124835894;124836070;124836480;124838943;124838943;124838943;124839661;124839661;124839661;124851550;124861749;124862015	124836291;124836291;124836291;124836566;124838984;124838984;124838984;124839807;124839807;124839807;124851583;124861883;124862424	-;-;-;-;-;-;-;-;-;-;-;-;-	2729	Ccdc92	125.832	3.08092	0.216731	14.2154	7.35476e-46	1.17741e-43	0.589342	1.51401	1.03579	1.16926	12.4906	13.9965	12.5055	11.8876
ENSMUSG00000034107.10	chr1;chr1;chr1;chr1;chr1;chr1;chr1;chr1;chr1;chr1;chr1;chr1;chr1;chr1;chr1;chr1;chr1;chr1;chr1;chr1;chr1;chr1;chr1;chr1;chr1;chr1;chr1;chr1;chr1;chr1;chr1;chr1;chr1;chr1;chr1;chr1;chr1;chr1;chr1;chr1;chr1;chr1;chr1;chr1;chr1;chr1;chr1;chr1;chr1;chr1;chr1	93373930;93373930;93375135;93375135;93377275;93377275;93380415;93380415;93384811;93384811;93385547;93385547;93387235;93387235;93388597;93388597;93390279;93390279;93391401;93391401;93392203;93392203;93394337;93394337;93394548;93394548;93395287;93395287;93395465;93395465;93397277;93397277;93397632;93397632;93399085;93399085;93400444;93400444;93401431;93401431;93401761;93401761;93401861;93402137;934…	93374047;93374047;93375249;93375249;93377332;93377332;93380545;93380545;93384918;93384918;93385683;93385683;93387292;93387292;93388707;93388707;93390444;93390444;93391491;93391491;93392299;93392299;93394480;93394480;93394685;93394685;93395385;93395385;93395567;93395567;93397388;93397388;93397686;93397686;93399182;93399182;93400574;93400574;93401636;93401636;93401903;93401903;93401903;93402227;934…	+;+;+;+;+;+;+;+;+;+;+;+;+;+;+;+;+;+;+;+;+;+;+;+;+;+;+;+;+;+;+;+;+;+;+;+;+;+;+;+;+;+;+;+;+;+;+;+;+;+;+	3984	Ano7	336.85	-2.81386	0.1984	-14.1827	1.1717e-45	1.85537e-43	8.71304	14.1734	21.2001	22.362	2.80942	3.75019	3.1899	3.29517
ENSMUSG00000027075.16	chr2;chr2;chr2;chr2;chr2;chr2;chr2;chr2;chr2;chr2;chr2;chr2;chr2;chr2;chr2;chr2;chr2;chr2;chr2;chr2;chr2;chr2;chr2;chr2;chr2;chr2;chr2;chr2;chr2;chr2;chr2;chr2;chr2;chr2;chr2;chr2;chr2;chr2;chr2;chr2;chr2;chr2;chr2;chr2;chr2;chr2;chr2;chr2;chr2;chr2;chr2;chr2;chr2;chr2;chr2;chr2;chr2;chr2;chr2;chr2;chr2;chr2;chr2;chr2;chr2;chr2;chr2;chr2;chr2;chr2;chr2;chr2;chr2;chr2;chr2;chr2;chr2	84838850;84839395;84839408;84839417;84840199;84840625;84840839;84840839;84840839;84840839;84840839;84849666;84849666;84849666;84849666;84849666;84849666;84849952;84849952;84849952;84849952;84849952;84849952;84850116;84850116;84850116;84850116;84850116;84850116;84852668;84852668;84852668;84852668;84852668;84854412;84854412;84854412;84854412;84854412;84855471;84855471;84855471;84855471;84855471;848…	84839681;84839505;84839681;84839681;84840494;84841005;84841005;84841005;84841005;84841005;84841005;84849843;84849843;84849843;84849843;84849843;84849843;84850007;84850007;84850007;84850007;84850007;84850007;84850192;84850192;84850192;84850192;84850142;84850192;84852760;84852760;84852760;84852760;84852760;84854545;84854545;84854545;84854545;84854545;84855649;84855649;84855649;84855649;84855649;848…	+;+;+;+;+;+;+;+;+;+;+;+;+;+;+;+;+;+;+;+;+;+;+;+;+;+;+;+;+;+;+;+;+;+;+;+;+;+;+;+;+;+;+;+;+;+;+;+;+;+;+;+;+;+;+;+;+;+;+;+;+;+;+;+;+;+;+;+;+;+;+;+;+;+;+;+;+	5716	Slc43a1	123.521	3.76889	0.266176	14.1594	1.63387e-45	2.55937e-43	0.211028	0.350465	0.23737	0.513583	4.9176	7.68245	7.21958	5.27801
ENSMUSG00000024029.4	chr17;chr17;chr17	31125306;31127365;31129492	31125496;31127511;31129646	-;-;-	493	Tff3	10745.4	-2.75546	0.195109	-14.1226	2.75512e-45	4.26985e-43	2350.49	3774.9	6456.53	4265.85	840.538	946.596	895.858	785.036
ENSMUSG00000006930.15	chr11;chr11;chr11;chr11;chr11;chr11;chr11;chr11;chr11;chr11;chr11;chr11;chr11;chr11;chr11;chr11;chr11;chr11;chr11;chr11;chr11;chr11;chr11;chr11;chr11;chr11;chr11;chr11;chr11;chr11;chr11;chr11;chr11;chr11;chr11;chr11;chr11;chr11;chr11;chr11;chr11;chr11	100347327;100348859;100349237;100349298;100349418;100351210;100351210;100351210;100351210;100351418;100351418;100351418;100351418;100351843;100351843;100351843;100351843;100352185;100352185;100352185;100352256;100353544;100353544;100353544;100353544;100353688;100353688;100353688;100353688;100353957;100353957;100353957;100353957;100354246;100354246;100354246;100354672;100354672;100354672;100355311…	100348859;100349619;100349619;100349601;100349619;100351301;100351301;100351301;100351301;100351525;100351552;100351552;100351552;100351905;100351905;100351905;100351905;100352315;100352315;100352315;100352315;100353610;100353610;100353610;100353610;100353787;100353787;100353787;100353787;100354135;100354040;100354135;100354135;100354362;100354362;100354362;100354748;100354748;100354748;100355383…	-;-;-;-;-;-;-;-;-;-;-;-;-;-;-;-;-;-;-;-;-;-;-;-;-;-;-;-;-;-;-;-;-;-;-;-;-;-;-;-;-;-	3766	Hap1	236.571	2.83248	0.200841	14.1031	3.63451e-45	5.57343e-43	0.818534	1.62904	1.74134	2.74523	13.5093	18.422	20.2094	16.424
ENSMUSG00000000805.18	chr11;chr11;chr11;chr11;chr11;chr11;chr11;chr11;chr11;chr11;chr11;chr11;chr11;chr11;chr11;chr11;chr11;chr11;chr11;chr11;chr11;chr11;chr11;chr11;chr11;chr11	84957786;84957788;84957811;84957825;84958104;84961607;84962386;84962386;84962386;84962386;84963338;84963338;84963338;84964093;84964093;84964093;84964347;84964348;84964348;84964535;84964535;84964535;84964713;84964728;84965611;84965611	84958050;84957941;84957941;84958050;84958273;84961918;84962439;84962439;84962439;84962555;84963493;84963493;84963493;84964228;84964238;84964238;84964428;84964428;84964428;84964563;84964601;84964601;84964876;84964876;84966044;84966044	+;+;+;+;+;+;+;+;+;+;+;+;+;+;+;+;+;+;+;+;+;+;+;+;+;+	1966	Car4	412.294	-6.26016	0.444948	-14.0694	5.85465e-45	8.88444e-43	19.02	31.8422	91.0404	45.3804	1.16451	0.264333	0.871573	0.963101
ENSMUSG00000031112.10	chrX;chrX;chrX;chrX;chrX;chrX;chrX;chrX;chrX;chrX;chrX;chrX;chrX;chrX;chrX;chrX;chrX;chrX;chrX;chrX;chrX;chrX;chrX;chrX;chrX;chrX;chrX;chrX;chrX;chrX;chrX;chrX;chrX;chrX;chrX;chrX;chrX	50841047;50841441;50841441;50841679;50841679;50841679;50870256;50870256;50870256;50878388;50879489;50879489;50879489;50879489;50884578;50885589;50885589;50885787;50885787;50885787;50886651;50886651;50886651;50887861;50887861;50887861;50889016;50889016;50889016;50889689;50889689;50889833;50889833;50889842;50891300;50891300;50891300	50841546;50841546;50841546;50841835;50841835;50841835;50870486;50870486;50870486;50878479;50879545;50880074;50879545;50879545;50885697;50885697;50885697;50885944;50885944;50885944;50886836;50886836;50886836;50888009;50888009;50888009;50889109;50889109;50889109;50889751;50889751;50889969;50889969;50889969;50891848;50893097;50893097	+;+;+;+;+;+;+;+;+;+;+;+;+;+;+;+;+;+;+;+;+;+;+;+;+;+;+;+;+;+;+;+;+;+;+;+;+	5271	Stk26	163.852	3.00967	0.216267	13.9164	5.03444e-44	7.561e-42	0.457687	0.926379	0.579172	1.08967	6.46688	10.0564	9.99631	7.95077
ENSMUSG00000032289.15	chr9;chr9;chr9;chr9;chr9;chr9;chr9;chr9;chr9;chr9;chr9;chr9;chr9;chr9;chr9;chr9;chr9;chr9;chr9;chr9;chr9;chr9;chr9;chr9;chr9;chr9;chr9;chr9;chr9;chr9;chr9;chr9;chr9;chr9;chr9;chr9;chr9;chr9;chr9;chr9;chr9;chr9;chr9;chr9;chr9;chr9;chr9;chr9;chr9;chr9;chr9;chr9;chr9;chr9;chr9;chr9	59966931;59966931;59969719;59976188;59976188;59976188;59979769;59979769;59979769;59982724;59982724;59982724;59987259;59987259;59987259;59987925;59987925;59987925;59988964;59988964;59988964;59993115;59997006;59997006;59997006;59999941;59999941;59999941;59999941;60001341;60002851;60002851;60002851;60056851;60056851;60056851;60140987;60252650;60252650;60375953;60375953;60394099;60394099;60428164;604…	59972538;59972538;59972538;59976332;59976332;59976332;59979948;59979948;59979948;59982897;59982897;59982897;59987432;59987432;59987432;59988129;59988129;59988129;59989093;59989093;59989093;59997281;59997281;59997281;59997281;60000037;60000037;60000037;60000037;60001588;60003026;60003026;60003026;60057055;60057055;60057055;60141220;60252786;60252786;60376055;60376055;60394546;60394546;60428525;604…	-;-;-;-;-;-;-;-;-;-;-;-;-;-;-;-;-;-;-;-;-;-;-;-;-;-;-;-;-;-;-;-;-;-;-;-;-;-;-;-;-;-;-;-;-;-;-;-;-;-;-;-;-;-;-;-	13986	Thsd4	125.934	4.2136	0.303286	13.8932	6.96912e-44	1.03598e-41	0.143743	0.0626645	0.0889275	0.100386	2.63729	2.83323	2.75662	2.24735
ENSMUSG00000014303.13	chr16;chr16;chr16;chr16;chr16;chr16;chr16;chr16;chr16;chr16;chr16;chr16;chr16;chr16;chr16;chr16;chr16;chr16;chr16;chr16;chr16	4594713;4601163;4608598;4608598;4608627;4610258;4610258;4610258;4611280;4611280;4611410;4611533;4611533;4611628;4611751;4611751;4613386;4613386;4613386;4621609;4624470	4594935;4601203;4608818;4608818;4608818;4610430;4610413;4610430;4611869;4611456;4611456;4611869;4611666;4611666;4611869;4611869;4613656;4615942;4615957;4621706;4624924	+;+;+;+;+;+;+;+;+;+;+;+;+;+;+;+;+;+;+;+;+	4373	Glis2	98.663	4.14887	0.299729	13.8421	1.42081e-43	2.09074e-41	0.245188	0.314942	0.18099	0.321061	5.67164	6.68464	8.09801	5.94637
ENSMUSG00000034593.16	chr9;chr9;chr9;chr9;chr9;chr9;chr9;chr9;chr9;chr9;chr9;chr9;chr9;chr9;chr9;chr9;chr9;chr9;chr9;chr9;chr9;chr9;chr9;chr9;chr9;chr9;chr9;chr9;chr9;chr9;chr9;chr9;chr9;chr9;chr9;chr9;chr9;chr9;chr9;chr9;chr9;chr9;chr9;chr9;chr9;chr9;chr9;chr9;chr9;chr9;chr9;chr9;chr9;chr9;chr9;chr9;chr9;chr9;chr9;chr9;chr9;chr9;chr9;chr9;chr9;chr9;chr9;chr9;chr9;chr9;chr9;chr9;chr9;chr9;chr9;chr9;chr9;chr9;chr9;chr9…	75071015;75071188;75071206;75071386;75071565;75071600;75116186;75116186;75116186;75116186;75116186;75116186;75120673;75120673;75120673;75120673;75122911;75122911;75122911;75122911;75122911;75129972;75129972;75129972;75129972;75129972;75136343;75136343;75136343;75136343;75140648;75140648;75140648;75140648;75140699;75141435;75141435;75141435;75141435;75141435;75144073;75144073;75144073;75144073;751…	75071659;75071659;75071659;75071659;75071659;75071659;75116296;75116296;75116296;75116296;75117308;75116296;75120844;75120844;75120844;75120844;75123055;75123055;75123055;75123055;75123055;75130128;75130128;75130128;75131008;75130128;75136486;75136486;75136486;75136486;75140729;75140729;75140729;75140729;75140729;75141542;75141542;75141542;75141542;75141542;75144179;75144179;75144179;75144179;751…	+;+;+;+;+;+;+;+;+;+;+;+;+;+;+;+;+;+;+;+;+;+;+;+;+;+;+;+;+;+;+;+;+;+;+;+;+;+;+;+;+;+;+;+;+;+;+;+;+;+;+;+;+;+;+;+;+;+;+;+;+;+;+;+;+;+;+;+;+;+;+;+;+;+;+;+;+;+;+;+;+;+;+;+;+;+;+;+;+;+;+;+;+;+;+;+;+;+;+;+;+;+;+;+;+;+;+;+;+;+;+;+;+;+;+;+;+;+;+;+;+;+;+;+;+;+;+;+;+;+;+;+;+;+;+;+;+;+;+;+;+;+;+;+;+;+;+;+;+;+;+;+;+;+;+;+;+;+;+;+;+;+;+;+;+;+;+;+;+;+;+;+;+;+;+;+;+;+;+;+;+;+;+;+;+;+;+;+;+;+;+;+;+;+;+;+;+;+;+;+…	14803	Myo5a	197.577	3.39922	0.25023	13.5844	4.95761e-42	7.22225e-40	0.0633779	0.389068	0.221506	0.379383	3.17052	4.40584	3.92601	3.66676
ENSMUSG00000024640.9	chr19;chr19;chr19;chr19;chr19;chr19;chr19;chr19;chr19;chr19;chr19;chr19;chr19;chr19;chr19;chr19;chr19;chr19;chr19;chr19;chr19;chr19;chr19;chr19;chr19;chr19;chr19;chr19;chr19;chr19;chr19;chr19;chr19;chr19;chr19	15904678;15905127;15905130;15906930;15906930;15906930;15909301;15909301;15909301;15914864;15914864;15915009;15916839;15917063;15917077;15917077;15917077;15918206;15918206;15918206;15918206;15918403;15919455;15919455;15919455;15919455;15920500;15920936;15920936;15920936;15920936;15924304;15924864;15924864;15947285	15906151;15906151;15906151;15907067;15907067;15907067;15909712;15909429;15909429;15915033;15915033;15915033;15916957;15917249;15917249;15917249;15917249;15918411;15918337;15918411;15918411;15918411;15919524;15919524;15919524;15919524;15920996;15921409;15920996;15920996;15920996;15924622;15924930;15925059;15947337	-;-;-;-;-;-;-;-;-;-;-;-;-;-;-;-;-;-;-;-;-;-;-;-;-;-;-;-;-;-;-;-;-;-;-	4254	Psat1	939.703	2.30157	0.169575	13.5726	5.82402e-42	8.40043e-40	4.31631	11.8611	8.47871	8.67112	47.5692	64.5934	66.9992	49.1688
ENSMUSG00000034723.11	chr2;chr2;chr2;chr2;chr2;chr2;chr2;chr2;chr2;chr2;chr2;chr2;chr2;chr2;chr2;chr2;chr2;chr2;chr2;chr2;chr2;chr2	134594185;134599003;134600010;134600888;134600888;134607466;134609531;134609531;134620555;134620555;134620555;134621388;134621388;134621388;134639491;134639722;134639722;134639722;134641726;134643842;134643842;134643842	134598865;134600073;134600073;134600989;134600989;134609576;134609576;134609576;134620683;134620683;134620683;134621433;134621433;134621433;134639837;134639837;134639837;134639837;134644132;134644090;134644041;134644145	-;-;-;-;-;-;-;-;-;-;-;-;-;-;-;-;-;-;-;-;-;-	10907	Tmx4	465.911	2.56734	0.189359	13.5581	7.0968e-42	1.01359e-39	0.700421	1.89407	1.05738	1.89576	10.0404	11.6257	12.5158	11.0294
ENSMUSG00000026811.18	chr2;chr2;chr2;chr2;chr2;chr2;chr2;chr2;chr2;chr2;chr2;chr2;chr2;chr2;chr2;chr2;chr2;chr2;chr2;chr2;chr2;chr2;chr2;chr2;chr2;chr2;chr2;chr2;chr2;chr2;chr2;chr2;chr2;chr2;chr2;chr2;chr2;chr2;chr2;chr2;chr2;chr2;chr2;chr2;chr2;chr2;chr2;chr2;chr2;chr2;chr2;chr2;chr2;chr2;chr2;chr2;chr2;chr2;chr2;chr2;chr2;chr2;chr2;chr2	32599709;32599726;32606961;32607011;32607026;32607040;32607043;32608042;32608042;32608042;32608071;32608085;32608464;32608717;32609013;32609043;32609226;32609226;32609226;32609226;32609226;32609226;32609226;32609226;32609226;32612224;32612224;32612224;32612224;32612224;32612224;32612224;32612224;32612224;32612224;32612224;32612224;32614781;32614781;32614781;32614781;32614781;32614781;32614781;326…	32599836;32599836;32607111;32607111;32607111;32607111;32607111;32608096;32608096;32608225;32608096;32608096;32608557;32608876;32609316;32609316;32609316;32609316;32609316;32609316;32609316;32609316;32609316;32609316;32609316;32612327;32612403;32612403;32612403;32612403;32612403;32612403;32612403;32612403;32612403;32612403;32612403;32614890;32614910;32616819;32615187;32615187;32615168;32614969;326…	+;+;+;+;+;+;+;+;+;+;+;+;+;+;+;+;+;+;+;+;+;+;+;+;+;+;+;+;+;+;+;+;+;+;+;+;+;+;+;+;+;+;+;+;+;+;+;+;+;+;+;+;+;+;+;+;+;+;+;+;+;+;+;+	4815	St6galnac6	329.435	3.7605	0.277683	13.5424	8.78433e-42	1.24243e-39	1.22475	1.22213	0.727951	0.742226	16.2719	20.3177	23.9322	18.2988
ENSMUSG00000029581.14	chr5;chr5;chr5;chr5;chr5;chr5;chr5;chr5;chr5;chr5;chr5;chr5;chr5;chr5;chr5;chr5;chr5;chr5;chr5;chr5;chr5;chr5;chr5;chr5;chr5;chr5;chr5;chr5;chr5;chr5;chr5;chr5;chr5	142960343;142960376;142960843;142961131;142961235;142962953;142963250;142964533;142969905;142969905;142969905;142969905;142969905;142969905;142970085;142970167;142970167;142970167;142970167;142970167;142970167;142970518;142970518;142970518;142970518;142970518;142970518;142970518;142971896;142971896;142971896;142971896;142971896	142961280;142960647;142960871;142961280;142961280;142962982;142963310;142964696;142970061;142970061;142970061;142970061;142970061;142970061;142970288;142970288;142970288;142970288;142970288;142970288;142970288;142970674;142970685;142970685;142970552;142970685;142970685;142970685;142971989;142971953;142972170;142973183;142973185	+;+;+;+;+;+;+;+;+;+;+;+;+;+;+;+;+;+;+;+;+;+;+;+;+;+;+;+;+;+;+;+;+	3012	Fscn1	187.154	7.19337	0.531842	13.5254	1.10766e-41	1.55157e-39	0.0889948	0.0831365	0.150156	0.042376	15.9199	28.0803	18.5365	14.5006
ENSMUSG00000048279.19	chr14;chr14;chr14;chr14;chr14;chr14;chr14;chr14;chr14;chr14;chr14;chr14;chr14;chr14;chr14;chr14;chr14;chr14;chr14;chr14;chr14;chr14;chr14;chr14;chr14;chr14;chr14;chr14;chr14;chr14;chr14;chr14;chr14;chr14;chr14;chr14;chr14;chr14;chr14;chr14;chr14;chr14;chr14;chr14;chr14;chr14;chr14;chr14;chr14;chr14;chr14;chr14	61138457;61138491;61147592;61147592;61147721;61148052;61172990;61173298;61173298;61173298;61173298;61173298;61179222;61179222;61179222;61179222;61179222;61180945;61180945;61180945;61180945;61180945;61183952;61183952;61183952;61183952;61188807;61189602;61189602;61189602;61189602;61189602;61191098;61191098;61191098;61191098;61191098;61191098;61193388;61193388;61193388;61193388;61193388;61193388;611…	61138771;61138771;61148071;61148071;61148071;61148071;61173215;61173448;61173448;61173448;61173448;61173448;61179309;61179309;61179309;61179309;61179309;61181030;61181030;61181030;61181030;61181030;61184063;61184063;61184063;61184063;61189748;61189748;61189748;61189748;61189748;61189748;61192592;61192592;61192592;61192592;61192592;61192592;61195663;61193479;61193479;61193479;61193479;61193479;611…	+;+;+;+;+;+;+;+;+;+;+;+;+;+;+;+;+;+;+;+;+;+;+;+;+;+;+;+;+;+;+;+;+;+;+;+;+;+;+;+;+;+;+;+;+;+;+;+;+;+;+;+	20414	Sacs	111.7	4.26889	0.317151	13.4601	2.68534e-41	3.72572e-39	0.0131308	0.0613322	0.0720032	0.093786	1.4081	2.06202	1.83265	1.19342
ENSMUSG00000073295.4	chrX;chrX	6047453;6053027	6048404;6055110	+;+	3036	Nudt11	130.324	6.52637	0.486426	13.417	4.80961e-41	6.61004e-39	0	0.123719	0.148969	0.126123	10.8924	14.2073	15.521	12.1407
ENSMUSG00000034730.17	chr15;chr15;chr15;chr15;chr15;chr15;chr15;chr15;chr15;chr15;chr15;chr15;chr15;chr15;chr15;chr15;chr15;chr15;chr15;chr15;chr15;chr15;chr15;chr15;chr15;chr15;chr15;chr15;chr15;chr15;chr15;chr15;chr15;chr15;chr15;chr15;chr15;chr15;chr15;chr15;chr15;chr15;chr15;chr15;chr15;chr15;chr15;chr15;chr15;chr15;chr15;chr15;chr15;chr15;chr15;chr15;chr15;chr15;chr15;chr15;chr15;chr15;chr15;chr15;chr15;chr15;chr…	74516195;74516438;74516831;74528930;74528930;74528930;74538298;74538298;74538298;74539203;74539203;74539203;74539693;74539707;74539707;74540396;74540396;74540396;74540397;74540818;74540818;74540818;74540827;74541530;74541530;74541530;74541530;74541789;74541789;74541789;74541789;74543256;74543256;74543256;74543256;74543508;74543508;74543508;74543508;74544277;74544277;74544277;74544945;74544945;745…	74516866;74516866;74516866;74529940;74529940;74529940;74538459;74538459;74538459;74539313;74539313;74539313;74539871;74539871;74539871;74540560;74540560;74540560;74540560;74540991;74540991;74540991;74540991;74541694;74541694;74541694;74541694;74541890;74541890;74541890;74541890;74543362;74543362;74543362;74543362;74543522;74543702;74543702;74543702;74544345;74544345;74544345;74545053;74545053;745…	+;+;+;+;+;+;+;+;+;+;+;+;+;+;+;+;+;+;+;+;+;+;+;+;+;+;+;+;+;+;+;+;+;+;+;+;+;+;+;+;+;+;+;+;+;+;+;+;+;+;+;+;+;+;+;+;+;+;+;+;+;+;+;+;+;+;+;+;+;+;+;+;+;+;+;+;+;+;+;+;+;+;+;+;+;+;+;+;+;+;+;+;+;+;+;+;+;+;+;+;+;+;+;+;+;+;+;+;+;+;+;+;+;+;+;+;+;+;+;+;+;+;+;+;+;+;+;+;+;+;+;+;+;+;+;+;+;+;+;+;+;+;+;+;+;+;+;+;+;+;+;+;+;+;+;+;+;+;+;+;+;+;+;+;+;+;+;+;+;+	7222	Adgrb1	158.275	4.14766	0.309316	13.4092	5.34409e-41	7.27595e-39	0.0556741	0.398738	0.344431	0.247426	6.49864	7.28572	4.68594	7.04388
ENSMUSG00000004631.15	chr6;chr6;chr6;chr6;chr6;chr6;chr6;chr6;chr6;chr6;chr6;chr6;chr6;chr6;chr6;chr6;chr6;chr6;chr6;chr6;chr6;chr6;chr6;chr6;chr6;chr6;chr6;chr6;chr6;chr6;chr6;chr6;chr6;chr6;chr6;chr6;chr6;chr6;chr6;chr6;chr6;chr6;chr6;chr6;chr6;chr6;chr6;chr6;chr6;chr6;chr6;chr6;chr6;chr6;chr6;chr6;chr6;chr6;chr6;chr6;chr6;chr6;chr6;chr6;chr6;chr6;chr6;chr6;chr6;chr6;chr6;chr6;chr6;chr6;chr6;chr6;chr6;chr6;chr6;chr6…	4674350;4674350;4674354;4674354;4674384;4674418;4674418;4677163;4677163;4677163;4677710;4678067;4678067;4678067;4678067;4678067;4678067;4678067;4688612;4689579;4689579;4689579;4689579;4689579;4689579;4689579;4689579;4690469;4690469;4690469;4690469;4690469;4690469;4691428;4691429;4691429;4691429;4691429;4691429;4691429;4691429;4691429;4691429;4691600;4694022;4694022;4694022;4694022;4694022;4694022…	4674632;4674632;4674632;4674632;4674632;4674632;4674632;4677233;4677233;4677197;4678110;4678110;4678110;4678110;4678110;4678110;4678110;4678110;4689767;4689767;4689767;4689767;4689767;4689767;4689767;4689767;4689767;4690495;4690495;4690495;4690495;4690495;4690495;4691640;4691640;4691640;4691640;4691640;4691640;4691640;4691640;4691640;4691640;4691640;4694184;4694184;4694184;4694184;4694184;4694184…	-;-;-;-;-;-;-;-;-;-;-;-;-;-;-;-;-;-;-;-;-;-;-;-;-;-;-;-;-;-;-;-;-;-;-;-;-;-;-;-;-;-;-;-;-;-;-;-;-;-;-;-;-;-;-;-;-;-;-;-;-;-;-;-;-;-;-;-;-;-;-;-;-;-;-;-;-;-;-;-;-;-;-;-;-;-;-;-;-;-;-;-;-;-;-;-;-;-;-;-;-;-;-;-;-;-;-;-;-;-;-;-;-	10612	Sgce	134.816	6.56291	0.490288	13.3858	7.31804e-41	9.87122e-39	0.0252594	0.0353949	0.0213093	0.0360827	3.40388	3.57487	4.72298	3.81832
ENSMUSG00000044906.5	chr18;chr18;chr18;chr18;chr18;chr18;chr18;chr18;chr18;chr18;chr18;chr18;chr18;chr18;chr18;chr18;chr18;chr18;chr18;chr18;chr18;chr18;chr18;chr18;chr18;chr18;chr18;chr18;chr18;chr18;chr18;chr18;chr18;chr18;chr18;chr18;chr18;chr18;chr18;chr18;chr18;chr18;chr18;chr18;chr18;chr18;chr18;chr18;chr18;chr18;chr18	70452212;70452213;70453140;70453194;70453194;70453194;70453194;70453271;70456474;70456474;70456474;70456474;70456474;70456474;70458317;70458317;70458317;70458317;70458317;70463962;70463962;70463962;70463962;70463962;70463962;70463962;70467331;70467331;70467335;70467335;70467335;70467335;70467335;70467759;70467759;70467759;70468054;70468221;70469449;70469449;70469449;70469449;70469449;70469494;704…	70453388;70453388;70453388;70453388;70453388;70453388;70453388;70453388;70456544;70456544;70456544;70456544;70456544;70456544;70458448;70458448;70458448;70458448;70458448;70464064;70464064;70464064;70464064;70464064;70464064;70464150;70467456;70467485;70467485;70467485;70467485;70467485;70468517;70468517;70468517;70468517;70468517;70468517;70469777;70469754;70469754;70469777;70469777;70469754;704…	-;-;-;-;-;-;-;-;-;-;-;-;-;-;-;-;-;-;-;-;-;-;-;-;-;-;-;-;-;-;-;-;-;-;-;-;-;-;-;-;-;-;-;-;-;-;-;-;-;-;-	3611	RP24-276H6.1	105.108	3.02832	0.227003	13.3404	1.3465e-40	1.79961e-38	0.408277	0.797475	0.845421	0.742278	6.23446	9.28255	8.77873	7.97024
ENSMUSG00000022421.19	chr15;chr15;chr15;chr15;chr15;chr15;chr15;chr15;chr15;chr15;chr15;chr15;chr15	79786351;79786352;79789262;79790266;79790266;79790266;79790818;79792603;79792603;79794256;79794256;79803975;79803975	79789916;79789916;79789916;79790445;79790445;79790445;79790981;79792850;79792850;79794475;79794475;79804766;79804709	-;-;-;-;-;-;-;-;-;-;-;-;-	5170	Nptxr	97.794	4.02973	0.302678	13.3136	1.92936e-40	2.55517e-38	0.155543	0.435912	0.174959	0.197503	4.6743	5.72954	6.68392	5.00527
ENSMUSG00000002885.14	chr8;chr8;chr8;chr8;chr8;chr8;chr8;chr8;chr8;chr8;chr8;chr8;chr8;chr8;chr8;chr8;chr8;chr8;chr8;chr8;chr8;chr8;chr8;chr8;chr8;chr8;chr8;chr8;chr8;chr8;chr8;chr8;chr8;chr8;chr8;chr8;chr8;chr8;chr8;chr8;chr8;chr8;chr8;chr8;chr8;chr8;chr8;chr8;chr8;chr8;chr8;chr8;chr8;chr8;chr8;chr8;chr8;chr8;chr8;chr8;chr8;chr8;chr8;chr8;chr8;chr8;chr8;chr8;chr8;chr8;chr8;chr8;chr8;chr8;chr8;chr8;chr8;chr8;chr8;chr8…	83723251;83723251;83723362;83723364;83723818;83723979;83723979;83723979;83723979;83723979;83724192;83724192;83724192;83724192;83724192;83724438;83724438;83724438;83724438;83724618;83724618;83724618;83724618;83724769;83724769;83724769;83724769;83724769;83725155;83725155;83725155;83725155;83725226;83725865;83725865;83725865;83725865;83725865;83727548;83727745;83727745;83727745;83727745;83727745;837…	83723902;83723902;83723902;83723902;83723902;83724077;83724077;83724077;83724077;83724077;83724687;83724360;83724360;83724360;83724360;83724529;83724529;83724529;83724529;83724687;83724687;83724687;83724687;83724809;83724998;83724998;83724998;83724998;83725346;83725346;83725346;83725346;83725346;83726029;83726029;83726029;83726029;83726029;83727968;83727968;83727968;83727968;83727968;83727968;837…	-;-;-;-;-;-;-;-;-;-;-;-;-;-;-;-;-;-;-;-;-;-;-;-;-;-;-;-;-;-;-;-;-;-;-;-;-;-;-;-;-;-;-;-;-;-;-;-;-;-;-;-;-;-;-;-;-;-;-;-;-;-;-;-;-;-;-;-;-;-;-;-;-;-;-;-;-;-;-;-;-;-;-;-;-;-;-;-;-;-	3757	Adgre5	1049.54	1.6184	0.12157	13.3125	1.95758e-40	2.5692e-38	9.41786	20.1619	14.9272	16.1032	57.0104	72.7578	68.1848	62.8969
ENSMUSG00000019917.10	chr10;chr10;chr10;chr10;chr10;chr10;chr10;chr10;chr10;chr10;chr10;chr10;chr10;chr10;chr10;chr10;chr10;chr10;chr10;chr10;chr10;chr10;chr10;chr10	59141627;59164120;59166040;59166504;59166504;59170814;59170814;59170814;59176848;59176848;59176848;59178761;59178761;59178761;59181020;59181020;59183525;59183525;59192166;59192166;59192698;59192698;59221391;59221391	59141740;59164944;59166691;59166691;59166691;59170946;59170946;59170946;59177016;59177016;59177016;59178857;59178857;59178857;59181181;59181181;59183711;59183711;59192361;59192361;59192815;59192815;59221847;59221847	-;-;-;-;-;-;-;-;-;-;-;-;-;-;-;-;-;-;-;-;-;-;-;-	3110	Sept10	693.665	1.99967	0.150702	13.269	3.50279e-40	4.55613e-38	5.81785	11.5139	8.83451	13.5845	42.2467	64.0826	63.3155	52.5622
ENSMUSG00000030905.5	chr7;chr7;chr7;chr7;chr7;chr7;chr7;chr7;chr7;chr7;chr7	120186380;120189726;120190452;120195325;120197138;120197650;120199248;120201077;120201077;120201755;120201755	120186698;120189810;120190573;120195508;120199310;120197751;120199310;120201227;120201227;120202111;120202111	-;-;-;-;-;-;-;-;-;-;-	3391	Crym	470.812	2.36897	0.178766	13.2518	4.40696e-40	5.68147e-38	2.80621	5.53835	5.56834	6.09764	37.6207	30.6122	33.898	40.0543
ENSMUSG00000020581.11	chr12;chr12;chr12;chr12;chr12;chr12;chr12;chr12;chr12;chr12;chr12;chr12;chr12	35992907;35992907;35995510;35995510;35995895;35995895;35996075;35996075;35997423;35997423;35998583;36001686;36003852	35992969;35992969;35995655;35995655;35995958;35995958;35996127;35996127;35998003;35997496;35998646;36001769;36004087	+;+;+;+;+;+;+;+;+;+;+;+;+	1291	Agr2	3643.83	-3.16442	0.238844	-13.2489	4.58011e-40	5.8529e-38	205.14	742.203	766.597	620.485	83.9395	99.4274	76.8714	88.684
ENSMUSG00000029428.13	chr5;chr5;chr5;chr5;chr5;chr5;chr5;chr5;chr5;chr5;chr5;chr5;chr5;chr5;chr5;chr5;chr5;chr5;chr5;chr5;chr5;chr5;chr5;chr5;chr5;chr5;chr5;chr5;chr5;chr5;chr5;chr5;chr5;chr5;chr5;chr5;chr5;chr5;chr5;chr5;chr5;chr5;chr5;chr5;chr5;chr5;chr5;chr5;chr5;chr5;chr5;chr5;chr5;chr5;chr5	128984557;128984563;128986155;128987718;128987718;128988665;128988802;128988802;128988802;128988908;128989379;128989379;128990641;128990964;128990964;128990964;128991203;128991203;128991203;128991203;128992180;128992180;128992180;128992180;128993495;128993495;128993495;128993495;128993495;128993509;128994796;128994796;128994796;128994796;128994796;128994796;128996362;128996362;128996362;128996362…	128986430;128986430;128986430;128987842;128987842;128988912;128989158;128988912;128988912;128988912;128989406;128989849;128991101;128991101;128991101;128991101;128991276;128991276;128991276;128991276;128992288;128992288;128992288;128992288;128993568;128993568;128993568;128993568;128993568;128993568;128994870;128994870;128994870;128994870;128994870;128994870;128996461;128996457;128996461;128996461…	-;-;-;-;-;-;-;-;-;-;-;-;-;-;-;-;-;-;-;-;-;-;-;-;-;-;-;-;-;-;-;-;-;-;-;-;-;-;-;-;-;-;-;-;-;-;-;-;-;-;-;-;-;-;-	4586	Stx2	204.464	3.32734	0.25157	13.2263	6.18354e-40	7.83319e-38	0.964427	0.655231	0.665681	1.16893	9.81799	13.7965	14.9456	11.6707
ENSMUSG00000047669.8	chr10;chr10;chr10;chr10	56106917;56114854;56114915;56115865	56107029;56116880;56115142;56116174	+;+;+;+	2140	Msl3l2	97.8307	3.81413	0.290011	13.1517	1.66415e-39	2.08995e-37	0.187887	0.64357	0.581187	1.31215	11.1737	14.874	14.8131	12.2691
ENSMUSG00000032875.8	chr7;chr7;chr7;chr7;chr7;chr7;chr7;chr7;chr7;chr7;chr7;chr7;chr7;chr7;chr7;chr7;chr7;chr7;chr7;chr7;chr7;chr7;chr7;chr7;chr7;chr7;chr7;chr7;chr7;chr7;chr7;chr7;chr7;chr7;chr7;chr7;chr7;chr7;chr7;chr7;chr7;chr7;chr7;chr7;chr7;chr7;chr7;chr7;chr7;chr7;chr7	100869752;100872135;100876413;100876413;100876766;100876766;100876818;100877708;100877708;100877708;100878096;100878096;100878096;100878494;100878494;100878494;100878805;100878805;100878805;100879452;100879452;100879452;100879933;100879933;100880601;100880601;100881179;100881179;100881693;100881693;100882220;100882220;100882273;100882410;100882410;100882773;100882773;100883116;100883116;100883116…	100873596;100873596;100876682;100876682;100876940;100876940;100876940;100877856;100877856;100877856;100878163;100878163;100878163;100878580;100878580;100878580;100878952;100879054;100879054;100879708;100879756;100879756;100880132;100880132;100880674;100880674;100881392;100881392;100881811;100881811;100882305;100882305;100882823;100882519;100882519;100882823;100882823;100883292;100883292;100883292…	-;-;-;-;-;-;-;-;-;-;-;-;-;-;-;-;-;-;-;-;-;-;-;-;-;-;-;-;-;-;-;-;-;-;-;-;-;-;-;-;-;-;-;-;-;-;-;-;-;-;-	10795	Arhgef17	126.136	3.96022	0.301812	13.1215	2.47998e-39	3.08789e-37	0.148987	0.13918	0.0628442	0.271944	2.88667	3.98364	3.8228	2.91166
ENSMUSG00000037106.8	chr15;chr15;chr15;chr15;chr15;chr15;chr15;chr15;chr15;chr15;chr15;chr15;chr15;chr15;chr15;chr15;chr15;chr15;chr15;chr15;chr15;chr15;chr15;chr15;chr15;chr15;chr15;chr15;chr15;chr15;chr15;chr15;chr15;chr15;chr15;chr15;chr15;chr15;chr15;chr15;chr15;chr15;chr15;chr15;chr15;chr15;chr15;chr15;chr15;chr15	58510048;58542120;58548319;58550057;58550204;58553656;58557850;58558249;58559178;58560473;58563820;58569106;58571372;58573589;58575249;58577875;58581864;58583332;58590390;58594851;58600312;58602157;58618475;58618827;58620377;58622294;58625144;58626243;58627504;58629321;58630630;58633662;58637923;58638505;58640089;58640089;58641822;58641822;58643401;58643401;58643862;58643862;58646916;58646916;586…	58510126;58542205;58548433;58550111;58550335;58553718;58557928;58558405;58559364;58560665;58564172;58569214;58571555;58573709;58575349;58577965;58581983;58583484;58590567;58594975;58600446;58602306;58618585;58618988;58620557;58622520;58625266;58626279;58627628;58629452;58630755;58633789;58638093;58638558;58640249;58640249;58641964;58641964;58643489;58643489;58643960;58643960;58647083;58647157;586…	+;+;+;+;+;+;+;+;+;+;+;+;+;+;+;+;+;+;+;+;+;+;+;+;+;+;+;+;+;+;+;+;+;+;+;+;+;+;+;+;+;+;+;+;+;+;+;+;+;+	8053	Fer1l6	151.056	-5.99282	0.458012	-13.0844	4.04216e-39	4.99035e-37	1.44794	3.24942	5.74252	6.67266	0.126353	0.112932	0.0354633	0.0783748
ENSMUSG00000021794.16	chr14;chr14;chr14;chr14;chr14;chr14;chr14;chr14;chr14;chr14;chr14;chr14;chr14;chr14;chr14;chr14;chr14;chr14;chr14;chr14;chr14;chr14;chr14;chr14;chr14;chr14;chr14;chr14;chr14;chr14;chr14;chr14	34310727;34319882;34321768;34325513;34328662;34329289;34332199;34334112;34334112;34334112;34334266;34335302;34335302;34335302;34335372;34336093;34336093;34336093;34336093;34336496;34336496;34336496;34336496;34338760;34338760;34338760;34339927;34339927;34341806;34342119;34342119;34343604	34311342;34319962;34321823;34325576;34329383;34329383;34332239;34334291;34334223;34334291;34334291;34335439;34335439;34335439;34335439;34336230;34336230;34336230;34336230;34336576;34336576;34336576;34336576;34338883;34338880;34338883;34340018;34340018;34341957;34342167;34342181;34345265	+;+;+;+;+;+;+;+;+;+;+;+;+;+;+;+;+;+;+;+;+;+;+;+;+;+;+;+;+;+;+;+	4210	Glud1	14665.5	1.39375	0.106678	13.0651	5.21314e-39	6.38193e-37	132.434	215.077	228.202	274.252	666.978	790.535	811.002	846.914
ENSMUSG00000025212.16	chr19;chr19;chr19;chr19;chr19;chr19;chr19;chr19;chr19;chr19;chr19;chr19;chr19;chr19;chr19;chr19;chr19;chr19;chr19;chr19;chr19;chr19;chr19;chr19;chr19;chr19;chr19;chr19;chr19;chr19;chr19	45047576;45047576;45047576;45049104;45049104;45049107;45049744;45049744;45049744;45050228;45050228;45050650;45050650;45050650;45050876;45050876;45050876;45052096;45052096;45052096;45052411;45052411;45053670;45053670;45053700;45054302;45054302;45054302;45054605;45054605;45054605	45047890;45047890;45047890;45049267;45049267;45049267;45049914;45049914;45049914;45050326;45050326;45050725;45050725;45050725;45050961;45050961;45050961;45052183;45052223;45052223;45052460;45052460;45053719;45053719;45053719;45054349;45054349;45054349;45056383;45056383;45056383	+;+;+;+;+;+;+;+;+;+;+;+;+;+;+;+;+;+;+;+;+;+;+;+;+;+;+;+;+;+;+	2966	Sfxn3	304.31	2.2489	0.172601	13.0295	8.31898e-39	1.00992e-36	3.20831	3.12376	3.9646	5.16398	23.6713	28.8224	28.4526	23.7055
ENSMUSG00000013846.10	chr15;chr15;chr15;chr15;chr15;chr15;chr15;chr15;chr15;chr15;chr15;chr15;chr15;chr15;chr15;chr15;chr15;chr15;chr15;chr15;chr15;chr15;chr15;chr15;chr15;chr15;chr15;chr15;chr15;chr15;chr15;chr15;chr15;chr15;chr15;chr15	67102875;67102875;67106285;67106285;67108209;67108209;67108209;67108209;67109606;67109606;67109606;67109606;67111232;67111232;67111232;67111232;67112431;67112431;67112431;67112431;67113507;67113507;67113507;67114238;67128553;67128553;67128553;67128849;67153043;67153043;67153043;67162987;67162987;67176632;67176632;67176632	67106830;67106830;67106830;67106830;67108328;67108328;67108328;67108328;67109651;67109651;67109651;67109651;67111411;67111411;67111411;67111411;67112627;67113890;67112627;67112627;67114357;67114357;67113992;67114357;67128607;67128607;67128607;67129023;67153170;67153170;67153170;67163051;67163051;67176780;67176712;67176830	-;-;-;-;-;-;-;-;-;-;-;-;-;-;-;-;-;-;-;-;-;-;-;-;-;-;-;-;-;-;-;-;-;-;-;-	6851	St3gal1	1218.6	1.52704	0.117487	12.9975	1.26332e-38	1.52099e-36	6.96443	9.97828	10.2818	12.9481	36.0165	40.639	41.8937	44.2203
ENSMUSG00000034675.17	chr13;chr13;chr13;chr13;chr13;chr13;chr13;chr13;chr13;chr13;chr13;chr13;chr13;chr13;chr13;chr13;chr13;chr13;chr13;chr13;chr13;chr13;chr13;chr13;chr13;chr13;chr13;chr13;chr13;chr13;chr13;chr13;chr13;chr13;chr13;chr13;chr13;chr13;chr13;chr13;chr13;chr13;chr13;chr13;chr13;chr13;chr13;chr13;chr13;chr13;chr13;chr13;chr13;chr13;chr13;chr13;chr13;chr13;chr13;chr13;chr13;chr13;chr13;chr13;chr13;chr13;chr…	55473429;55473429;55473944;55474456;55474456;55474456;55474860;55474860;55474860;55475125;55476146;55476146;55476146;55476146;55476636;55477551;55477551;55477551;55477551;55477777;55477777;55477777;55477777;55481349;55481349;55481349;55481349;55481378;55481400;55481539;55481539;55481539;55481539;55481539;55481539;55481550;55481667;55481913;55481913;55481913;55481913;55481913;55481913;55481913;554…	55474293;55474293;55474293;55474561;55474558;55474558;55475536;55475536;55475536;55475536;55476773;55476316;55476316;55476316;55476773;55477680;55477680;55477680;55477680;55477836;55477836;55477836;55477836;55481412;55481412;55481412;55481412;55481412;55481412;55482257;55481690;55481690;55481690;55481690;55481690;55481690;55481690;55481990;55481990;55482144;55481990;55481990;55481990;55481990;554…	-;-;-;-;-;-;-;-;-;-;-;-;-;-;-;-;-;-;-;-;-;-;-;-;-;-;-;-;-;-;-;-;-;-;-;-;-;-;-;-;-;-;-;-;-;-;-;-;-;-;-;-;-;-;-;-;-;-;-;-;-;-;-;-;-;-;-;-;-;-;-;-;-;-;-;-;-;-	4514	Dbn1	160.23	3.1948	0.246635	12.9535	2.24401e-38	2.67957e-36	0.653207	0.748892	0.475914	1.18758	10.0028	9.58424	10.8502	8.83669
ENSMUSG00000004665.10	chr10;chr10;chr10;chr10;chr10;chr10;chr10;chr10;chr10;chr10;chr10;chr10;chr10	79988584;79988623;79991360;79991360;79992273;79992273;79992443;79992443;79993214;79993428;79993428;79994351;79994351	79988740;79988740;79991481;79991481;79992339;79992339;79992580;79992580;79993330;79993574;79993574;79996062;79994684	+;+;+;+;+;+;+;+;+;+;+;+;+	2460	Cnn2	520.511	2.36724	0.182872	12.9448	2.51323e-38	2.97665e-36	3.75927	8.04153	10.985	7.83459	49.3766	60.4708	52.0091	57.1629
ENSMUSG00000013523.13	chr2;chr2;chr2;chr2;chr2;chr2;chr2;chr2;chr2;chr2;chr2;chr2;chr2;chr2;chr2;chr2;chr2;chr2;chr2;chr2;chr2;chr2;chr2;chr2;chr2;chr2;chr2;chr2;chr2;chr2;chr2;chr2;chr2;chr2;chr2;chr2;chr2;chr2;chr2;chr2;chr2;chr2;chr2;chr2;chr2;chr2;chr2;chr2;chr2;chr2;chr2;chr2;chr2;chr2;chr2;chr2;chr2;chr2;chr2;chr2;chr2	170346991;170346991;170347144;170347148;170347931;170347945;170348089;170349182;170349182;170349182;170349182;170349182;170349182;170349182;170349647;170349767;170356248;170356248;170356248;170356248;170356978;170366364;170366364;170366364;170370450;170370450;170370450;170378723;170378723;170378723;170378723;170384189;170384189;170386971;170387163;170387163;170387163;170387163;170387797;170387797…	170348148;170348148;170348148;170348148;170348148;170348148;170348148;170349463;170349463;170349463;170349463;170349463;170349463;170349463;170349740;170349795;170356313;170356313;170356313;170356313;170357113;170366528;170366528;170366528;170370491;170370491;170370491;170378929;170378929;170378929;170378929;170384326;170384326;170387207;170387207;170387207;170387207;170387207;170388003;170387952…	-;-;-;-;-;-;-;-;-;-;-;-;-;-;-;-;-;-;-;-;-;-;-;-;-;-;-;-;-;-;-;-;-;-;-;-;-;-;-;-;-;-;-;-;-;-;-;-;-;-;-;-;-;-;-;-;-;-;-;-;-	3775	Bcas1	186.885	-3.96612	0.308108	-12.8725	6.42917e-38	7.55323e-36	4.61547	8.95496	14.4367	14.302	1.28032	0.860396	0.680866	0.802525
ENSMUSG00000035107.13	chr16;chr16;chr16;chr16;chr16;chr16;chr16;chr16;chr16;chr16;chr16;chr16;chr16;chr16;chr16;chr16;chr16;chr16;chr16;chr16;chr16;chr16;chr16;chr16;chr16;chr16;chr16;chr16;chr16;chr16;chr16;chr16;chr16;chr16;chr16;chr16;chr16;chr16;chr16;chr16;chr16;chr16;chr16	58408443;58424561;58433326;58445341;58448452;58448816;58449799;58450724;58451661;58455126;58455191;58455846;58456077;58456077;58456283;58456283;58456283;58456377;58460199;58460243;58460245;58460732;58460955;58460955;58460955;58460955;58460955;58463059;58463059;58463059;58463059;58463059;58463059;58464190;58464190;58464190;58464190;58464190;58465323;58465323;58465323;58465323;58465323	58408951;58424788;58433463;58445392;58448524;58448949;58449839;58450939;58451785;58455276;58455276;58456157;58456157;58456157;58456546;58456408;58456408;58456408;58460556;58461048;58460856;58460856;58461048;58461048;58461048;58461048;58461048;58463108;58463108;58463108;58463823;58463108;58463108;58464327;58464327;58464327;58464323;58464327;58466724;58466787;58465827;58465378;58469727	+;+;+;+;+;+;+;+;+;+;+;+;+;+;+;+;+;+;+;+;+;+;+;+;+;+;+;+;+;+;+;+;+;+;+;+;+;+;+;+;+;+;+	8401	Dcbld2	94.4703	3.87131	0.30078	12.8709	6.56419e-38	7.65017e-36	0.0957215	0.149034	0.0942115	0.30386	3.19451	3.27854	3.56939	2.93
ENSMUSG00000024222.16	chr17;chr17;chr17;chr17;chr17;chr17;chr17;chr17;chr17;chr17;chr17;chr17;chr17;chr17;chr17;chr17;chr17;chr17;chr17;chr17;chr17;chr17;chr17;chr17;chr17;chr17;chr17;chr17;chr17;chr17;chr17;chr17;chr17;chr17;chr17;chr17;chr17;chr17;chr17;chr17;chr17;chr17;chr17;chr17;chr17;chr17;chr17;chr17;chr17;chr17;chr17;chr17;chr17	28399095;28399097;28399105;28402609;28402609;28402609;28402698;28406085;28406085;28406085;28406085;28410510;28410510;28410510;28410510;28412034;28412034;28412034;28412034;28415869;28415869;28415869;28415869;28415961;28428352;28428352;28428352;28428352;28428352;28428578;28429221;28429221;28429221;28429221;28437992;28437992;28437992;28437992;28440928;28440928;28440928;28440928;28441540;28485952;284…	28401151;28401151;28401151;28402848;28402848;28402848;28402848;28406270;28406270;28406270;28406270;28410593;28410593;28410593;28410593;28412124;28412124;28412124;28412124;28416025;28416025;28416025;28416025;28416025;28428466;28428466;28428466;28428466;28428466;28428629;28429363;28429363;28429363;28429363;28438136;28438136;28438136;28438136;28441053;28441053;28441053;28441053;28441722;28486149;284…	-;-;-;-;-;-;-;-;-;-;-;-;-;-;-;-;-;-;-;-;-;-;-;-;-;-;-;-;-;-;-;-;-;-;-;-;-;-;-;-;-;-;-;-;-;-;-;-;-;-;-;-;-	6363	Fkbp5	1534.47	2.81713	0.21985	12.8139	1.37098e-37	1.58512e-35	3.91778	10.1139	5.52631	7.08088	71.5407	61.0907	52.8039	72.1119
ENSMUSG00000060070.5	chr8;chr8	21618183;21618773	21618354;21618972	+;+	372	Defa26	862.507	-13.4244	1.04776	-12.8125	1.39627e-37	1.60164e-35	402.078	582.601	335.554	686.217	0	0	0	0
ENSMUSG00000022203.7	chr14;chr14;chr14;chr14;chr14;chr14;chr14;chr14;chr14;chr14;chr14;chr14;chr14;chr14;chr14;chr14	54916535;54916633;54919329;54919329;54919695;54919695;54920006;54920505;54920505;54920505;54920903;54920903;54921101;54925438;54925438;54925438	54917532;54917532;54919418;54919418;54920414;54920414;54920414;54920645;54920645;54920645;54921014;54921181;54921181;54925655;54926126;54925914	-;-;-;-;-;-;-;-;-;-;-;-;-;-;-;-	2917	Efs	91.756	3.96243	0.309475	12.8037	1.56258e-37	1.77842e-35	0.321626	0.686753	0.27133	0.393805	7.45612	8.50692	10.5247	9.99631
ENSMUSG00000042367.12	chr4;chr4;chr4;chr4	127325235;127325235;127329076;127330502	127326771;127326771;127329161;127330844	-;-;-;-	1966	Gjb3	575.094	2.56226	0.200803	12.7601	2.73873e-37	3.09286e-35	4.70387	9.10688	12.6525	11.4263	56.0257	106.394	81.7826	69.0223
ENSMUSG00000002799.6	chr12;chr12;chr12;chr12;chr12;chr12;chr12;chr12;chr12;chr12;chr12;chr12;chr12;chr12;chr12;chr12;chr12;chr12;chr12;chr12;chr12;chr12;chr12;chr12;chr12;chr12;chr12;chr12;chr12;chr12;chr12;chr12;chr12;chr12;chr12;chr12;chr12;chr12;chr12;chr12;chr12;chr12;chr12;chr12;chr12;chr12;chr12;chr12;chr12;chr12;chr12;chr12;chr12;chr12;chr12;chr12;chr12;chr12;chr12;chr12;chr12;chr12	112907819;112909277;112909553;112910444;112910455;112911059;112911059;112911703;112911703;112911909;112911909;112912529;112912529;112912693;112912693;112912938;112913145;112913165;112913390;112913390;112913616;112913616;112913705;112913936;112913936;112914126;112914126;112914357;112914357;112914382;112914490;112915198;112915198;112915198;112915198;112915471;112915471;112915471;112915471;112915605…	112909385;112910368;112909709;112910575;112910575;112911307;112911307;112911818;112911818;112912022;112912022;112912614;112912614;112912720;112912720;112913281;112913180;112913281;112913503;112913503;112913692;112913729;112913729;112914049;112914049;112914278;112914278;112914507;112914507;112914507;112914507;112915371;112915371;112915371;112915371;112915517;112915993;112915517;112915517;112915993…	-;-;-;-;-;-;-;-;-;-;-;-;-;-;-;-;-;-;-;-;-;-;-;-;-;-;-;-;-;-;-;-;-;-;-;-;-;-;-;-;-;-;-;-;-;-;-;-;-;-;-;-;-;-;-;-;-;-;-;-;-;-	6965	Jag2	480.64	2.84201	0.223059	12.741	3.49661e-37	3.91836e-35	1.52018	2.64249	1.24999	1.88752	14.5543	21.3953	22.7566	16.6374
ENSMUSG00000024968.13	chr19;chr19;chr19;chr19;chr19;chr19;chr19;chr19;chr19;chr19;chr19;chr19;chr19;chr19;chr19;chr19;chr19;chr19;chr19;chr19;chr19;chr19;chr19;chr19;chr19;chr19;chr19;chr19;chr19;chr19	7267325;7268301;7268851;7269764;7269765;7269765;7270101;7270101;7270101;7270554;7270554;7270698;7270698;7270952;7270970;7270970;7271193;7271193;7271193;7271339;7271339;7271339;7273100;7273100;7273833;7273833;7274020;7274020;7274343;7274343	7267424;7269088;7269088;7269821;7269821;7269821;7270181;7270144;7270181;7270606;7270606;7270859;7270859;7271094;7271094;7271094;7271262;7271262;7271262;7271554;7271769;7271554;7273177;7273177;7273890;7273890;7274249;7274249;7275224;7275225	+;+;+;+;+;+;+;+;+;+;+;+;+;+;+;+;+;+;+;+;+;+;+;+;+;+;+;+;+;+	3135	Rcor2	353.25	3.43649	0.269788	12.7377	3.64967e-37	4.05866e-35	2.39409	2.11668	1.47871	1.95424	21.1375	36.3444	36.8938	33.9836
ENSMUSG00000092060.4	chr5;chr5;chr5;chr5;chr5;chr5;chr5;chr5;chr5;chr5;chr5;chr5;chr5;chr5;chr5;chr5;chr5;chr5;chr5;chr5;chr5;chr5;chr5;chr5;chr5	67392147;67392148;67392148;67392148;67392148;67400061;67400061;67400061;67400132;67405431;67405431;67405431;67405431;67405431;67417456;67417456;67417456;67417456;67417456;67427066;67427066;67427066;67427469;67427469;67427970	67398450;67398450;67398450;67398450;67400301;67400301;67400301;67400301;67400301;67405519;67405519;67405519;67405519;67405519;67418022;67418022;67418022;67418022;67418022;67427792;67427330;67427799;67427617;67427617;67428310	-;-;-;-;-;-;-;-;-;-;-;-;-;-;-;-;-;-;-;-;-;-;-;-;-	9886	Bend4	107.087	6.09205	0.478619	12.7284	4.11131e-37	4.53739e-35	0.0271143	0.0126647	0.0686226	0.0258217	2.40588	4.0871	3.6832	3.14108
ENSMUSG00000050379.15	chrX;chrX;chrX;chrX;chrX;chrX;chrX;chrX;chrX;chrX;chrX;chrX;chrX;chrX;chrX;chrX;chrX;chrX;chrX;chrX;chrX;chrX;chrX;chrX;chrX;chrX;chrX;chrX;chrX;chrX;chrX;chrX;chrX;chrX;chrX;chrX;chrX	36911326;36913446;36915031;36920369;36922840;36922840;36922840;36926782;36926782;36926782;36930099;36930099;36930099;36934384;36934384;36934384;36942055;36942055;36942055;36946568;36946568;36946568;36966596;36966596;36966596;36966596;36971902;36975063;36975063;36975063;36975063;36989379;36989379;36989379;36989379;36989379;36991676	36913254;36916545;36915347;36920413;36923030;36923030;36923030;36926914;36926914;36926914;36930267;36930267;36930267;36934480;36934480;36934480;36942216;36942216;36942216;36946754;36946754;36946754;36966791;36966791;36966791;36966791;36975177;36975177;36975177;36975177;36975177;36989491;36989478;36989656;36989656;36989656;36991794	-;-;-;-;-;-;-;-;-;-;-;-;-;-;-;-;-;-;-;-;-;-;-;-;-;-;-;-;-;-;-;-;-;-;-;-;-	9882	Sept6	529.838	1.71583	0.135	12.7099	5.21196e-37	5.70886e-35	2.22427	2.91407	2.56295	3.11277	11.661	13.6467	14.0596	11.3431
ENSMUSG00000079180.4	chr1;chr1	173274382;173277659	173275056;173277777	-;-	794	Mptx2	3241.42	-11.0231	0.87168	-12.6458	1.1802e-36	1.28307e-34	151.75	1758.84	678.83	1322.82	0.480567	1.30902	0	0.635922
ENSMUSG00000058618.6	chr8;chr8	21702519;21703431	21702806;21703645	-;-	503	AC134533.6	12879.9	-11.5812	0.916261	-12.6396	1.27745e-36	1.37851e-34	3266.72	6171.57	4329.15	9244.63	6.57444	1.80803	0.283882	1.00382
ENSMUSG00000000594.7	chr11;chr11;chr11;chr11	55098115;55103587;55108898;55109378	55098244;55103748;55109080;55113029	+;+;+;+	4127	Gm2a	501.8	1.48968	0.118601	12.5604	3.48743e-36	3.73566e-34	4.77389	7.97881	6.98622	8.28848	26.3194	31.0397	29.5135	23.8881
ENSMUSG00000024270.11	chr18;chr18;chr18;chr18;chr18;chr18;chr18;chr18;chr18;chr18;chr18;chr18;chr18;chr18;chr18;chr18;chr18;chr18;chr18;chr18;chr18;chr18;chr18	24579881;24582308;24582317;24584020;24584020;24585126;24585126;24589747;24589747;24596266;24596266;24596317;24597743;24597743;24597743;24599230;24599230;24599230;24600815;24601485;24603112;24603287;24603287	24581077;24582507;24582507;24584100;24584100;24585503;24585503;24589852;24589852;24596484;24596484;24596484;24597912;24597912;24597912;24599420;24599413;24599413;24601639;24601639;24603293;24603515;24603817	-;-;-;-;-;-;-;-;-;-;-;-;-;-;-;-;-;-;-;-;-;-;-	4073	Slc39a6	306.685	2.4291	0.193717	12.5394	4.54237e-36	4.83016e-34	1.15171	3.59657	2.27633	3.63512	18.2369	22.7112	19.4223	18.2853
ENSMUSG00000031765.8	chr8;chr8;chr8;chr8;chr8;chr8	94179082;94179211;94179241;94179823;94179823;94180102	94179338;94179338;94180325;94180327;94179888;94180327	+;+;+;+;+;+	1246	Mt1	3929.06	2.49407	0.199022	12.5316	5.01353e-36	5.29255e-34	88.2034	111.739	101.089	103.666	811.322	955.213	595.008	926.264
ENSMUSG00000002944.15	chr5;chr5;chr5;chr5;chr5;chr5;chr5;chr5;chr5;chr5;chr5;chr5;chr5;chr5;chr5;chr5;chr5;chr5;chr5;chr5;chr5;chr5;chr5;chr5;chr5;chr5;chr5;chr5;chr5;chr5;chr5;chr5;chr5;chr5;chr5;chr5;chr5;chr5;chr5;chr5;chr5;chr5;chr5;chr5;chr5;chr5;chr5;chr5;chr5;chr5;chr5;chr5;chr5;chr5;chr5;chr5;chr5;chr5;chr5;chr5;chr5;chr5;chr5;chr5;chr5;chr5;chr5;chr5;chr5;chr5;chr5;chr5;chr5;chr5;chr5;chr5;chr5;chr5;chr5;chr5…	17781690;17782016;17782367;17782369;17782486;17785722;17785722;17785722;17785722;17785722;17787686;17787686;17787686;17787686;17787686;17788252;17788252;17788252;17788252;17788252;17795579;17795579;17795579;17795579;17795579;17796996;17796996;17796996;17796996;17796996;17798229;17798229;17798229;17798229;17798229;17811181;17811181;17811181;17811181;17811181;17813013;17813013;17813013;17813013;178…	17783349;17783349;17783349;17783349;17783349;17785886;17785886;17785886;17785886;17785886;17787740;17787740;17787740;17787740;17787740;17788325;17788325;17788325;17788325;17788325;17795697;17795697;17795697;17795697;17795697;17797183;17797183;17797183;17797183;17797183;17798298;17798298;17798298;17798298;17798298;17811227;17811227;17811227;17811227;17811227;17813104;17813104;17813104;17813104;178…	-;-;-;-;-;-;-;-;-;-;-;-;-;-;-;-;-;-;-;-;-;-;-;-;-;-;-;-;-;-;-;-;-;-;-;-;-;-;-;-;-;-;-;-;-;-;-;-;-;-;-;-;-;-;-;-;-;-;-;-;-;-;-;-;-;-;-;-;-;-;-;-;-;-;-;-;-;-;-;-;-;-	3590	Cd36	362.615	-5.27531	0.423519	-12.4559	1.29901e-35	1.36144e-33	20.9066	10.1837	23.9992	26.985	1.02744	0.253325	0.795503	0.984527
ENSMUSG00000030352.14	chr6;chr6;chr6;chr6;chr6;chr6;chr6;chr6;chr6;chr6;chr6;chr6;chr6;chr6;chr6;chr6;chr6;chr6;chr6;chr6;chr6;chr6;chr6;chr6;chr6;chr6;chr6;chr6;chr6;chr6;chr6;chr6;chr6;chr6;chr6;chr6;chr6;chr6;chr6;chr6;chr6;chr6;chr6;chr6;chr6;chr6;chr6;chr6;chr6;chr6;chr6;chr6;chr6;chr6;chr6;chr6;chr6;chr6;chr6;chr6;chr6;chr6;chr6;chr6	127961396;127962802;127963907;127965238;127965238;127965238;127965257;127965699;127965699;127965699;127965699;127965747;127965762;127966382;127966382;127966382;127966382;127966382;127966382;127966431;127966437;127966729;127966729;127966729;127966729;127966729;127966729;127966729;127966729;127967081;127967081;127967081;127967081;127967081;127967081;127967081;127967081;127967166;128034166;128034166…	127964499;127964499;127964499;127965321;127965321;127965321;127965321;127965830;127965830;127965830;127965830;127965830;127965830;127966483;127966483;127966483;127966483;127966483;127966483;127966483;127966483;127966803;127966803;127966803;127966803;127966817;127966803;127966803;127966803;127967272;127967272;127967272;127967272;127967272;127967272;127967272;127967272;127967272;128034245;128034245…	-;-;-;-;-;-;-;-;-;-;-;-;-;-;-;-;-;-;-;-;-;-;-;-;-;-;-;-;-;-;-;-;-;-;-;-;-;-;-;-;-;-;-;-;-;-;-;-;-;-;-;-;-;-;-;-;-;-;-;-;-;-;-;-	4975	Tspan9	170.02	2.31327	0.185959	12.4397	1.59164e-35	1.65622e-33	0.619618	1.18283	1.54544	1.74458	7.84871	8.72225	9.61519	9.03277
ENSMUSG00000036225.14	chr18;chr18;chr18;chr18;chr18;chr18;chr18;chr18;chr18;chr18	14968685;14968685;14973980;14973980;14986336;14986336;15007696;15007696;15061768;15151316	14969695;14969695;14974285;14974285;14986480;14986480;15007874;15007874;15063582;15151446	-;-;-;-;-;-;-;-;-;-	3587	Kctd1	92.0815	3.51314	0.283215	12.4045	2.47111e-35	2.55313e-33	0.261551	0.523573	0.535864	0.498163	5.70884	8.51161	6.36935	8.65701
ENSMUSG00000047730.17	chr7;chr7;chr7;chr7;chr7;chr7;chr7;chr7;chr7;chr7;chr7;chr7;chr7;chr7;chr7;chr7;chr7;chr7;chr7;chr7;chr7;chr7;chr7;chr7;chr7;chr7;chr7;chr7;chr7;chr7;chr7;chr7;chr7;chr7;chr7;chr7;chr7;chr7;chr7;chr7;chr7;chr7;chr7;chr7;chr7;chr7;chr7;chr7;chr7;chr7;chr7;chr7;chr7;chr7;chr7;chr7;chr7;chr7;chr7;chr7;chr7	28071236;28071236;28071578;28071581;28071581;28075058;28075058;28075058;28084922;28084922;28084922;28086116;28086116;28089592;28089596;28091465;28091465;28093315;28093315;28094000;28094000;28094898;28094898;28100809;28101198;28101198;28102654;28102654;28102654;28103552;28103552;28103552;28104665;28104665;28104665;28106038;28106038;28106038;28106921;28106921;28106921;28113827;28113928;28113928;281…	28071252;28071252;28071637;28071637;28071637;28075407;28075407;28075407;28088064;28085492;28085492;28086720;28086724;28090159;28090159;28092057;28092057;28093897;28093897;28094199;28094199;28095039;28095039;28101535;28101535;28101535;28103227;28103227;28103227;28104168;28104168;28104168;28105208;28105208;28105208;28106609;28106609;28106609;28107494;28107494;28107494;28114127;28114127;28114127;281…	+;+;+;+;+;+;+;+;+;+;+;+;+;+;+;+;+;+;+;+;+;+;+;+;+;+;+;+;+;+;+;+;+;+;+;+;+;+;+;+;+;+;+;+;+;+;+;+;+;+;+;+;+;+;+;+;+;+;+;+;+	10497	Fcgbp	45538.4	-3.06456	0.247357	-12.3892	2.98978e-35	3.06726e-33	302.373	922.716	1300.48	1043.95	140.058	151.753	135.964	142.092
ENSMUSG00000042156.16	chr14;chr14;chr14;chr14;chr14;chr14;chr14;chr14;chr14;chr14;chr14;chr14;chr14;chr14;chr14;chr14;chr14;chr14;chr14;chr14;chr14;chr14;chr14;chr14;chr14;chr14;chr14;chr14;chr14;chr14;chr14;chr14;chr14;chr14;chr14;chr14;chr14;chr14;chr14;chr14;chr14;chr14;chr14;chr14;chr14;chr14;chr14;chr14;chr14;chr14;chr14;chr14;chr14;chr14;chr14;chr14;chr14;chr14;chr14;chr14;chr14;chr14;chr14;chr14;chr14;chr14;chr…	118875520;118876258;118876259;118876380;118878882;118879344;118879344;118879344;118879344;118879869;118881010;118881010;118881010;118881010;118881010;118883365;118883365;118883365;118883365;118883365;118885606;118885606;118885606;118885606;118885627;118886498;118886498;118886498;118886498;118886498;118887068;118887068;118887068;118887068;118887068;118889256;118889256;118889256;118889256;118889256…	118877262;118877262;118877262;118877262;118879512;118879512;118879512;118879512;118879512;118880855;118881140;118881140;118881140;118881140;118881140;118883748;118883567;118883567;118883567;118883567;118885659;118885659;118885659;118885659;118885659;118886627;118886627;118886627;118886627;118886627;118887230;118887230;118887230;118887230;118887230;118889663;118889392;118889392;118889392;118889392…	-;-;-;-;-;-;-;-;-;-;-;-;-;-;-;-;-;-;-;-;-;-;-;-;-;-;-;-;-;-;-;-;-;-;-;-;-;-;-;-;-;-;-;-;-;-;-;-;-;-;-;-;-;-;-;-;-;-;-;-;-;-;-;-;-;-;-;-;-;-;-;-;-;-;-;-;-;-;-;-;-;-;-;-;-;-;-;-;-;-;-;-;-;-;-;-;-;-;-;-;-;-;-;-;-	10546	Dzip1	105.197	6.2022	0.500666	12.3879	3.03861e-35	3.09555e-33	0.0254174	0.0237443	0.0214427	0.0484113	2.26737	3.99147	2.8434	3.14798
ENSMUSG00000028749.7	chr4;chr4;chr4;chr4;chr4	138750533;138753263;138754126;138756707;138757361	138752423;138753372;138754270;138756759;138757626	-;-;-;-;-	2465	Pla2g2f	147.118	-2.87792	0.232919	-12.3559	4.52608e-35	4.56547e-33	7.23143	15.7965	9.08207	14.4983	2.27033	2.21364	2.60676	1.74111
ENSMUSG00000024238.14	chr18;chr18;chr18;chr18;chr18;chr18;chr18;chr18;chr18;chr18;chr18;chr18;chr18;chr18;chr18;chr18;chr18;chr18;chr18;chr18;chr18;chr18;chr18;chr18;chr18;chr18;chr18;chr18;chr18;chr18;chr18;chr18;chr18;chr18;chr18;chr18;chr18;chr18;chr18;chr18;chr18;chr18;chr18;chr18;chr18;chr18;chr18;chr18;chr18;chr18;chr18;chr18;chr18;chr18;chr18;chr18;chr18;chr18;chr18;chr18;chr18	5591860;5591872;5591891;5591891;5591912;5591965;5593308;5593602;5593861;5594203;5594373;5603744;5633204;5641382;5641382;5641382;5641382;5641382;5641741;5705043;5705043;5705043;5705043;5705043;5705043;5705043;5705043;5731081;5745650;5745650;5748694;5748694;5748694;5748694;5748694;5748694;5748694;5758965;5758965;5758965;5758965;5758965;5758965;5758965;5758965;5761328;5761328;5761328;5761328;5761328…	5591967;5591967;5591967;5591967;5591967;5591967;5593919;5593919;5593919;5594472;5594472;5604083;5633357;5641518;5641459;5641518;5641385;5641518;5642873;5705232;5705243;5705243;5705243;5705232;5706884;5705243;5705243;5731186;5745700;5745700;5748855;5748855;5748855;5748855;5748855;5748855;5748855;5759167;5759167;5759184;5759057;5759167;5759167;5759167;5759167;5761433;5761433;5761433;5761433;5761433…	+;+;+;+;+;+;+;+;+;+;+;+;+;+;+;+;+;+;+;+;+;+;+;+;+;+;+;+;+;+;+;+;+;+;+;+;+;+;+;+;+;+;+;+;+;+;+;+;+;+;+;+;+;+;+;+;+;+;+;+;+	10266	Zeb1	75.4447	4.36419	0.353216	12.3556	4.54416e-35	4.56547e-33	0.039166	0.0365879	0.110138	0.111896	1.77169	2.70824	2.26721	1.97965
ENSMUSG00000057335.11	chr1;chr1;chr1;chr1;chr1;chr1;chr1;chr1;chr1;chr1;chr1;chr1;chr1;chr1;chr1;chr1;chr1;chr1;chr1;chr1;chr1;chr1;chr1;chr1;chr1;chr1;chr1;chr1;chr1;chr1;chr1;chr1;chr1;chr1;chr1;chr1;chr1;chr1;chr1;chr1;chr1;chr1;chr1;chr1;chr1;chr1;chr1;chr1;chr1;chr1;chr1;chr1;chr1;chr1;chr1;chr1;chr1;chr1;chr1;chr1;chr1;chr1;chr1;chr1;chr1;chr1;chr1;chr1;chr1;chr1;chr1;chr1;chr1;chr1;chr1;chr1;chr1;chr1;chr1;chr1…	176733653;176733662;176733662;176733663;176734101;176734139;176734340;176735149;176735585;176736844;176736844;176736844;176736844;176736844;176736844;176736844;176736844;176737528;176737528;176737528;176737528;176737528;176737528;176737528;176737528;176737528;176739081;176739081;176739081;176739081;176739081;176739081;176739081;176739081;176739081;176739919;176739919;176739919;176739919;176739919…	176735981;176735981;176736895;176735981;176735981;176735981;176735981;176735981;176735981;176736895;176736895;176736895;176736895;176736895;176736895;176736895;176736895;176737621;176737621;176737621;176737621;176737621;176737621;176737621;176737621;176737621;176739169;176739169;176739169;176739169;176739169;176739169;176739169;176739169;176739169;176740089;176740089;176740089;176740089;176740089…	-;-;-;-;-;-;-;-;-;-;-;-;-;-;-;-;-;-;-;-;-;-;-;-;-;-;-;-;-;-;-;-;-;-;-;-;-;-;-;-;-;-;-;-;-;-;-;-;-;-;-;-;-;-;-;-;-;-;-;-;-;-;-;-;-;-;-;-;-;-;-;-;-;-;-;-;-;-;-;-;-;-;-;-;-;-;-;-;-;-;-;-;-;-;-;-;-;-;-;-;-;-;-;-;-;-;-;-;-;-;-;-;-;-;-;-;-;-;-;-;-;-;-;-;-;-;-;-;-;-;-;-;-	18049	Cep170	151.285	3.70463	0.300526	12.3272	6.46856e-35	6.44447e-33	0.0371284	0.173422	0.100231	0.233365	1.81106	3.41193	2.46044	2.07715
ENSMUSG00000029168.14	chr5;chr5;chr5;chr5;chr5;chr5;chr5;chr5;chr5;chr5;chr5;chr5;chr5;chr5;chr5;chr5;chr5;chr5;chr5;chr5;chr5;chr5;chr5;chr5;chr5;chr5;chr5;chr5;chr5;chr5;chr5;chr5;chr5;chr5;chr5;chr5;chr5;chr5;chr5;chr5;chr5;chr5;chr5;chr5;chr5	30711564;30711894;30711901;30745222;30745222;30745222;30747073;30777320;30777320;30777975;30777975;30778130;30778868;30778868;30778868;30781479;30781479;30781479;30783195;30783195;30783195;30784311;30784311;30784311;30786703;30788190;30788699;30788699;30791492;30791492;30791492;30791999;30792120;30792120;30792120;30793720;30793934;30793934;30793934;30793934;30796237;30796237;30796237;30796237;307…	30712002;30712169;30712002;30745486;30745486;30745486;30748014;30777478;30777478;30778154;30778154;30778154;30778936;30778936;30778936;30781523;30781523;30781523;30783270;30783270;30783270;30784467;30784467;30784467;30786934;30788840;30788840;30788840;30791634;30791634;30791634;30792327;30792327;30792327;30792327;30794102;30794102;30794102;30794102;30794102;30796561;30796308;30796414;30799369;307…	+;+;+;+;+;+;+;+;+;+;+;+;+;+;+;+;+;+;+;+;+;+;+;+;+;+;+;+;+;+;+;+;+;+;+;+;+;+;+;+;+;+;+;+;+	7376	Dpysl5	805.816	2.91831	0.236747	12.3267	6.50286e-35	6.44447e-33	2.59839	2.91961	1.74751	3.59929	22.2617	34.0828	36.7049	27.1252
ENSMUSG00000042589.18	chr5;chr5;chr5;chr5;chr5;chr5;chr5;chr5;chr5;chr5;chr5;chr5;chr5;chr5;chr5;chr5;chr5;chr5;chr5;chr5;chr5;chr5;chr5;chr5;chr5;chr5;chr5;chr5;chr5;chr5;chr5;chr5;chr5;chr5;chr5;chr5;chr5;chr5;chr5;chr5;chr5;chr5;chr5;chr5;chr5;chr5;chr5;chr5;chr5;chr5;chr5;chr5;chr5;chr5;chr5;chr5;chr5;chr5;chr5;chr5;chr5;chr5;chr5;chr5;chr5;chr5;chr5;chr5;chr5;chr5;chr5;chr5;chr5;chr5;chr5;chr5;chr5;chr5;chr5;chr5…	121856366;121860216;121860308;121860308;121864647;121864647;121864647;121864647;121865852;121865852;121865852;121865852;121867091;121867091;121867091;121868445;121868445;121868445;121869008;121869008;121869008;121873050;121873050;121873050;121873089;121873657;121873657;121873657;121873657;121875079;121875079;121875079;121875287;121875287;121875287;121876830;121876830;121876830;121876968;121876968…	121861381;121861381;121861381;121861381;121864920;121864920;121864920;121864920;121866040;121866040;121866063;121866040;121867360;121867360;121867360;121868616;121868616;121868616;121869780;121869780;121869780;121873151;121873151;121873151;121873241;121874324;121874301;121874301;121874301;121875178;121875178;121875178;121875335;121875335;121875335;121876888;121876888;121876888;121877159;121877159…	-;-;-;-;-;-;-;-;-;-;-;-;-;-;-;-;-;-;-;-;-;-;-;-;-;-;-;-;-;-;-;-;-;-;-;-;-;-;-;-;-;-;-;-;-;-;-;-;-;-;-;-;-;-;-;-;-;-;-;-;-;-;-;-;-;-;-;-;-;-;-;-;-;-;-;-;-;-;-;-;-;-;-;-;-;-;-;-;-;-;-;-;-;-;-;-;-;-;-;-;-;-;-	10082	Cux2	251.413	3.50755	0.284907	12.3112	7.88311e-35	7.75954e-33	0.558331	0.372556	0.403731	0.329156	5.42469	8.38899	8.2996	6.34783
ENSMUSG00000025701.12	chr6;chr6;chr6;chr6;chr6;chr6;chr6;chr6;chr6;chr6;chr6;chr6;chr6;chr6;chr6;chr6;chr6;chr6;chr6;chr6;chr6;chr6;chr6;chr6;chr6;chr6;chr6;chr6;chr6;chr6;chr6;chr6;chr6;chr6;chr6;chr6;chr6;chr6;chr6;chr6;chr6;chr6;chr6;chr6;chr6;chr6;chr6;chr6;chr6;chr6;chr6;chr6;chr6;chr6;chr6;chr6;chr6;chr6;chr6;chr6;chr6;chr6;chr6;chr6;chr6;chr6;chr6;chr6;chr6;chr6;chr6;chr6;chr6;chr6;chr6	116410077;116410274;116410276;116410607;116410719;116410719;116412460;116412460;116412460;116412460;116412591;116413122;116413122;116413122;116413122;116413122;116413122;116413442;116413442;116413442;116413442;116413442;116413738;116413738;116413738;116413738;116414523;116414523;116414523;116414523;116415374;116415374;116415374;116415374;116415374;116415470;116420241;116420241;116420241;116420241…	116410898;116410898;116410898;116410898;116410898;116410898;116412630;116412792;116412630;116412630;116412630;116413222;116413222;116413222;116413222;116414609;116413222;116413563;116413563;116413563;116413563;116413563;116414020;116413820;116413916;116413916;116414609;116414609;116414609;116414609;116415577;116415577;116415577;116415577;116415577;116415577;116420387;116420387;116420387;116420387…	-;-;-;-;-;-;-;-;-;-;-;-;-;-;-;-;-;-;-;-;-;-;-;-;-;-;-;-;-;-;-;-;-;-;-;-;-;-;-;-;-;-;-;-;-;-;-;-;-;-;-;-;-;-;-;-;-;-;-;-;-;-;-;-;-;-;-;-;-;-;-;-;-;-;-	4106	Alox5	154.939	-2.60366	0.211781	-12.2941	9.74504e-35	9.5279e-33	4.30868	8.9649	7.29732	8.17545	1.14614	1.39222	1.91271	2.15201
ENSMUSG00000025324.8	chr7;chr7;chr7;chr7;chr7;chr7;chr7;chr7;chr7;chr7;chr7;chr7;chr7;chr7;chr7;chr7;chr7;chr7;chr7;chr7;chr7;chr7;chr7	58656166;58658246;58658359;58740192;58773955;58784732;58785226;58786455;58788194;58790984;58794470;58797300;58803464;58803669;58807375;58813526;58816157;58819610;58824300;58827073;58827246;58827775;58828119	58656333;58658915;58658878;58740396;58774040;58784838;58785357;58786585;58788446;58791201;58794664;58797900;58803567;58803795;58807559;58813850;58816233;58819735;58824500;58827153;58827350;58827962;58829420	+;+;+;+;+;+;+;+;+;+;+;+;+;+;+;+;+;+;+;+;+;+;+	5587	Atp10a	89.1317	5.03452	0.409713	12.2879	1.05168e-34	1.02139e-32	0.0239889	0.0896393	0.0607127	0.251298	3.71075	6.2088	5.52054	3.93129
ENSMUSG00000061048.8	chr8;chr8;chr8;chr8;chr8;chr8;chr8;chr8;chr8;chr8;chr8;chr8;chr8;chr8;chr8;chr8	106510891;106511224;106535408;106536561;106536816;106537074;106538994;106539795;106541307;106543651;106544117;106545003;106547622;106552389;106552866;106555241	106511006;106511341;106535481;106536686;106536971;106537218;106539169;106539923;106541492;106543892;106544262;106545227;106547831;106552519;106553012;106557297	+;+;+;+;+;+;+;+;+;+;+;+;+;+;+;+	4384	Cdh3	130.761	6.81936	0.555516	12.2757	1.22289e-34	1.1798e-32	0.122287	0.0571184	0	0.0582283	8.12345	11.2909	10.8137	6.47853
ENSMUSG00000043391.10	chr16;chr16;chr16;chr16;chr16;chr16;chr16;chr16;chr16	21649045;21653318;21676722;21676725;21690182;21693165;21694216;21694216;21694216	21653758;21653758;21677442;21677994;21690241;21693231;21694580;21694665;21694629	-;-;-;-;-;-;-;-;-	6564	RP23-245B21.4	146.48	2.28927	0.186565	12.2707	1.30174e-34	1.24762e-32	0.571714	1.12538	0.689014	0.952801	5.19301	6.59099	5.72128	5.3846
ENSMUSG00000021608.15	chr13;chr13;chr13;chr13;chr13;chr13;chr13;chr13;chr13;chr13;chr13;chr13;chr13;chr13;chr13;chr13;chr13;chr13;chr13;chr13;chr13;chr13;chr13;chr13;chr13;chr13;chr13;chr13;chr13;chr13;chr13;chr13;chr13;chr13;chr13;chr13;chr13;chr13;chr13;chr13;chr13;chr13;chr13;chr13;chr13;chr13;chr13;chr13;chr13;chr13;chr13;chr13;chr13;chr13;chr13;chr13;chr13;chr13;chr13;chr13;chr13;chr13;chr13;chr13;chr13;chr13;chr…	73467197;73467197;73467231;73467423;73471751;73484261;73484261;73484261;73488887;73488887;73488887;73488887;73494802;73494802;73494802;73494802;73494802;73496180;73496180;73496180;73496180;73496180;73499299;73499299;73499299;73499299;73499299;73501356;73501356;73501356;73501356;73501356;73502861;73503041;73503041;73503041;73503041;73505502;73505502;73505502;73505502;73505502;73509996;73509996;735…	73467517;73467517;73467517;73467517;73471834;73484403;73484403;73484403;73489101;73489101;73489101;73489101;73494914;73494914;73494914;73494914;73494914;73496240;73496240;73496240;73496240;73496240;73499357;73499357;73499357;73499357;73499357;73501390;73501458;73501390;73501390;73501390;73503095;73503095;73503095;73503095;73503095;73505584;73505584;73505584;73505584;73505584;73510121;73510121;735…	+;+;+;+;+;+;+;+;+;+;+;+;+;+;+;+;+;+;+;+;+;+;+;+;+;+;+;+;+;+;+;+;+;+;+;+;+;+;+;+;+;+;+;+;+;+;+;+;+;+;+;+;+;+;+;+;+;+;+;+;+;+;+;+;+;+;+;+;+;+	4632	Lpcat1	257.142	2.31184	0.188615	12.2569	1.54314e-34	1.46931e-32	1.64929	2.70301	1.65988	2.06665	11.6152	17.2497	15.8761	12.6176
ENSMUSG00000031981.7	chr8;chr8;chr8;chr8;chr8;chr8;chr8;chr8;chr8;chr8;chr8;chr8;chr8;chr8;chr8;chr8;chr8;chr8;chr8;chr8;chr8;chr8;chr8;chr8;chr8;chr8	124576111;124576113;124589033;124589033;124591680;124591680;124594629;124597499;124598710;124600402;124603886;124604190;124605406;124605696;124607955;124609093;124611503;124613417;124613440;124613821;124613821;124614464;124614548;124616153;124617433;124618482	124576357;124576220;124589102;124589102;124591725;124591798;124594762;124597667;124598793;124600487;124603963;124604350;124605563;124605904;124607991;124609173;124611560;124613481;124613481;124613889;124613889;124614626;124614626;124616269;124617491;124618731	+;+;+;+;+;+;+;+;+;+;+;+;+;+;+;+;+;+;+;+;+;+;+;+;+;+	2414	Capn9	139.183	-5.46795	0.4469	-12.2353	2.01391e-34	1.9051e-32	3.77538	10.9955	19.5783	18.1356	0.210754	0.376735	0.709823	0.313746
ENSMUSG00000078794.4	chr7;chr7;chr7;chr7	16875317;16883127;16883358;16885081	16875673;16883223;16883510;16887462	+;+;+;+	2989	Dact3	110.766	6.27512	0.513688	12.2158	2.55932e-34	2.40543e-32	0.0896796	0.167553	0.113483	0.0427021	7.99991	14.3003	14.6185	8.91088
ENSMUSG00000002633.4	chr5;chr5;chr5	28456815;28461322;28466461	28458603;28461583;28467256	-;-;-	2847	Shh	81.9224	3.74133	0.306615	12.202	3.03168e-34	2.83112e-32	0.188305	0.439774	0.595718	0.537983	6.52257	9.17242	10.6831	7.04975
ENSMUSG00000030342.8	chr6;chr6;chr6;chr6;chr6;chr6;chr6;chr6;chr6;chr6;chr6;chr6;chr6;chr6;chr6;chr6;chr6;chr6;chr6	125460266;125460589;125461226;125461226;125462114;125462114;125462116;125462327;125462327;125462327;125463685;125463685;125464390;125464390;125472409;125472409;125474733;125478175;125494574	125460726;125460726;125461309;125461309;125462203;125462203;125462203;125462425;125463024;125462425;125463759;125463759;125464487;125464487;125472511;125472511;125474821;125478302;125494791	-;-;-;-;-;-;-;-;-;-;-;-;-;-;-;-;-;-;-	2044	Cd9	1209.11	1.82231	0.14937	12.2	3.10861e-34	2.88447e-32	19.8679	37.7939	26.7179	29.6611	114.434	167.04	168.501	123.884
ENSMUSG00000071178.11	chr12;chr12;chr12;chr12;chr12;chr12;chr12;chr12;chr12;chr12;chr12;chr12;chr12;chr12;chr12;chr12;chr12;chr12;chr12	103728156;103728156;103728158;103729231;103729231;103729231;103730250;103730250;103730250;103731961;103731961;103731961;103732480;103735171;103738097;103738097;103740086;103775515;103830229	103728433;103728433;103728433;103729381;103729381;103729381;103730520;103730520;103730520;103732592;103732592;103732592;103732592;103735331;103738158;103738158;103740515;103775799;103830373	-;-;-;-;-;-;-;-;-;-;-;-;-;-;-;-;-;-;-	2415	Serpina1b	172.329	3.01668	0.247727	12.1774	4.09929e-34	3.77965e-32	0.499476	2.12561	2.29412	2.16691	14.1147	25.6074	20.5764	19.2874
ENSMUSG00000044927.6	chr6	87980421	87981637	-	1217	H1fx	334.012	3.75583	0.309592	12.1315	7.18891e-34	6.58667e-32	5.39629	4.52667	2.60138	2.93658	62.2887	88.3924	86.7082	79.0367
ENSMUSG00000039089.15	chr10;chr10;chr10;chr10;chr10;chr10;chr10;chr10;chr10;chr10;chr10;chr10;chr10;chr10;chr10;chr10;chr10;chr10;chr10;chr10;chr10;chr10;chr10;chr10;chr10;chr10;chr10;chr10;chr10;chr10;chr10;chr10;chr10;chr10;chr10;chr10;chr10;chr10;chr10;chr10;chr10;chr10;chr10;chr10;chr10;chr10;chr10;chr10;chr10;chr10;chr10;chr10;chr10;chr10;chr10;chr10;chr10;chr10;chr10;chr10;chr10;chr10;chr10;chr10;chr10;chr10;chr…	26274468;26274471;26274471;26275452;26279617;26279617;26279617;26279617;26279938;26279938;26279938;26279938;26282780;26282780;26282780;26282780;26292641;26292641;26292641;26292641;26302653;26302653;26302653;26302653;26302699;26303623;26303623;26303623;26303623;26303623;26313452;26313847;26313847;26313847;26313847;26313847;26314036;26314512;26315492;26315492;26315492;26318377;26318377;26318377;263…	26276263;26276263;26276263;26276263;26279679;26279679;26279679;26279679;26280413;26280413;26280413;26280413;26282859;26282859;26282859;26282859;26292793;26292793;26292793;26292793;26302755;26302755;26302755;26302755;26302755;26303737;26303737;26303737;26303737;26303737;26316274;26313957;26313957;26313957;26313957;26313957;26314130;26314614;26315577;26315577;26315577;26318453;26318453;26318453;263…	-;-;-;-;-;-;-;-;-;-;-;-;-;-;-;-;-;-;-;-;-;-;-;-;-;-;-;-;-;-;-;-;-;-;-;-;-;-;-;-;-;-;-;-;-;-;-;-;-;-;-;-;-;-;-;-;-;-;-;-;-;-;-;-;-;-;-;-;-;-;-;-;-;-;-;-;-;-;-;-;-;-;-;-;-;-;-;-	9713	L3mbtl3	415.864	1.70251	0.140589	12.1098	9.37095e-34	8.53225e-32	1.40746	2.70697	2.07206	2.707	7.93547	12.2255	11.2464	9.37014
ENSMUSG00000076441.9	chr2;chr2;chr2;chr2;chr2;chr2;chr2;chr2;chr2;chr2;chr2;chr2;chr2;chr2;chr2;chr2;chr2;chr2;chr2;chr2;chr2;chr2;chr2;chr2;chr2;chr2	31470207;31474707;31476886;31478935;31480975;31486489;31488578;31492314;31493145;31497772;31498147;31500726;31500833;31500833;31501488;31501488;31501488;31510110;31510110;31510110;31514679;31514679;31518490;31518726;31520372;31520372	31470339;31474770;31476995;31479003;31481163;31486545;31488652;31492384;31493175;31498237;31498237;31500917;31500917;31500917;31501552;31501552;31501552;31510155;31510241;31510241;31514774;31514835;31518791;31518791;31520531;31520672	+;+;+;+;+;+;+;+;+;+;+;+;+;+;+;+;+;+;+;+;+;+;+;+;+;+	2414	Ass1	447.801	2.16095	0.179219	12.0576	1.76838e-33	1.60011e-31	3.5533	10.8399	7.68145	8.40687	37.8304	55.1648	53.1184	42.7218
ENSMUSG00000041298.15	chr5;chr5;chr5;chr5;chr5;chr5;chr5;chr5;chr5;chr5;chr5;chr5;chr5;chr5;chr5;chr5;chr5;chr5;chr5;chr5;chr5;chr5;chr5;chr5;chr5;chr5;chr5;chr5;chr5;chr5;chr5;chr5;chr5;chr5;chr5	148871584;148875683;148878858;148878858;148885726;148888879;148888879;148891629;148891629;148892510;148892510;148893683;148893683;148893699;148894149;148894149;148894149;148904567;148904567;148904567;148904593;148918596;148918596;148918596;148918596;148921237;148921237;148921237;148921237;148924621;148928336;148928336;148928526;148928526;148928888	148876336;148876336;148879079;148878984;148886305;148889013;148889013;148891755;148891755;148892668;148892668;148893788;148893788;148893788;148894276;148894276;148894276;148904729;148904729;148904729;148904729;148918756;148918756;148918756;148918756;148921412;148921412;148921412;148921412;148927421;148928665;148928628;148929000;148928647;148929320	-;-;-;-;-;-;-;-;-;-;-;-;-;-;-;-;-;-;-;-;-;-;-;-;-;-;-;-;-;-;-;-;-;-;-	10496	Katnal1	87.6886	3.31524	0.27556	12.0309	2.44493e-33	2.19862e-31	0.204308	0.178931	0.118497	0.158086	2.03582	2.6489	2.44881	2.20086
ENSMUSG00000074440.3	chr8;chr8	21287409;21288174	21287614;21288377	+;+	410	Defa3	726.292	-12.4544	1.03837	-11.9941	3.81506e-33	3.40968e-31	304.991	441.266	302.248	481.594	0.31022	0	0	0
ENSMUSG00000007950.9	chr8;chr8;chr8;chr8;chr8;chr8;chr8;chr8;chr8;chr8	71456705;71457325;71458038;71458038;71458378;71458378;71459504;71461246;71463466;71463466	71457377;71457377;71458254;71458254;71458907;71458548;71461972;71461972;71463622;71463655	-;-;-;-;-;-;-;-;-;-	4079	Abhd8	145.433	2.40447	0.200765	11.9765	4.7163e-33	4.18946e-31	0.920013	1.41196	1.52456	1.0639	8.38787	9.0138	10.9921	8.60311
ENSMUSG00000054932.6	chr5;chr5;chr5;chr5;chr5;chr5;chr5;chr5;chr5;chr5;chr5;chr5;chr5;chr5;chr5;chr5;chr5;chr5;chr5;chr5;chr5;chr5;chr5;chr5;chr5;chr5;chr5	90490737;90490739;90491238;90491698;90491698;90492650;90492650;90492650;90495949;90495964;90495964;90497197;90498265;90499600;90501407;90501531;90503574;90503574;90504331;90504950;90506521;90507431;90507798;90508430;90508430;90508717;90508717	90490865;90490865;90491749;90491749;90491749;90492770;90492770;90492770;90496053;90496103;90496175;90497329;90498362;90499729;90501621;90501621;90504169;90503706;90504428;90505088;90506744;90507930;90507930;90508484;90508484;90508852;90508907	+;+;+;+;+;+;+;+;+;+;+;+;+;+;+;+;+;+;+;+;+;+;+;+;+;+;+	3368	Afp	244.946	-9.16616	0.765381	-11.9759	4.75069e-33	4.19442e-31	7.72003	26.0965	15.2412	16.6367	0.0377643	0	0.0847938	0.0374794
ENSMUSG00000046402.10	chr9;chr9;chr9;chr9	98422961;98425453;98444590;98446296	98425051;98425631;98444691;98446575	+;+;+;+	2652	Rbp1	198.537	4.23937	0.354274	11.9664	5.33045e-33	4.67795e-31	0.353764	0.708165	1.53485	0.721926	22.3494	14.2559	21.0528	28.8921
ENSMUSG00000025091.3	chr19;chr19;chr19;chr19;chr19;chr19;chr19;chr19;chr19;chr19;chr19;chr19	58759723;58760353;58761566;58762250;58763329;58764728;58766262;58768564;58771334;58774070;58775138;58777418	58759876;58760507;58761691;58762384;58763440;58764847;58766381;58768682;58771463;58774181;58775305;58777533	+;+;+;+;+;+;+;+;+;+;+;+	1567	Pnliprp2	518.451	-4.62826	0.387387	-11.9474	6.69917e-33	5.84393e-31	24.7183	86.2922	41.4171	146.371	5.35708	3.23348	3.2805	3.70555
ENSMUSG00000022505.9	chr16;chr16;chr16;chr16;chr16;chr16	10281749;10285455;10288055;10292262;10308608;10313812	10284615;10285601;10288160;10292424;10313871;10313968	-;-;-;-;-;-	8644	Emp2	247.8	2.89614	0.244635	11.8386	2.46499e-32	2.1375e-30	0.75975	0.593863	0.536298	1.00408	7.82799	8.76252	7.79711	6.67369
ENSMUSG00000029814.10	chr6;chr6;chr6;chr6;chr6;chr6;chr6;chr6;chr6;chr6;chr6;chr6;chr6;chr6;chr6;chr6;chr6;chr6;chr6;chr6;chr6;chr6;chr6;chr6;chr6;chr6;chr6;chr6;chr6;chr6;chr6;chr6;chr6;chr6;chr6	49085223;49087768;49088128;49088430;49090976;49090976;49093111;49094140;49094140;49104174;49104174;49105570;49105570;49107342;49107342;49107400;49108926;49108926;49110789;49117152;49117152;49134695;49134695;49134847;49134847;49167913;49168470;49168470;49168470;49213267;49213267;49213267;49213645;49214297;49214297	49087440;49087881;49088561;49088561;49091050;49091050;49094256;49094211;49094256;49104299;49104299;49105705;49105705;49109060;49107464;49107464;49109060;49109060;49111100;49117433;49117433;49134758;49134758;49134898;49134898;49168105;49168518;49168518;49168518;49213327;49213327;49213327;49214161;49214704;49214957	-;-;-;-;-;-;-;-;-;-;-;-;-;-;-;-;-;-;-;-;-;-;-;-;-;-;-;-;-;-;-;-;-;-;-	8159	Igf2bp3	416.997	4.25523	0.359735	11.8288	2.77181e-32	2.38933e-30	0.180695	1.1816	0.249444	0.735251	12.1282	16.7356	15.5236	15.8426
ENSMUSG00000028613.14	chr4;chr4;chr4;chr4;chr4;chr4;chr4;chr4;chr4;chr4;chr4;chr4;chr4;chr4;chr4;chr4;chr4;chr4;chr4;chr4;chr4;chr4;chr4;chr4;chr4;chr4;chr4;chr4;chr4;chr4;chr4;chr4;chr4;chr4;chr4;chr4;chr4;chr4;chr4;chr4;chr4;chr4;chr4;chr4;chr4;chr4;chr4;chr4;chr4;chr4;chr4;chr4;chr4;chr4;chr4;chr4;chr4;chr4;chr4;chr4;chr4;chr4;chr4;chr4;chr4;chr4;chr4;chr4;chr4;chr4;chr4;chr4;chr4;chr4;chr4;chr4;chr4;chr4;chr4;chr4…	107802261;107802277;107802314;107802413;107802413;107802842;107803251;107803251;107803251;107803251;107803251;107803251;107803251;107823161;107830965;107830985;107834627;107834627;107834627;107834627;107834627;107834627;107834627;107834627;107834627;107834627;107843216;107843216;107843216;107843216;107843216;107843216;107843216;107843216;107843216;107846201;107846239;107846239;107846239;107846239…	107802518;107802518;107802518;107802518;107802518;107802962;107803370;107803370;107803370;107803370;107803370;107803370;107803370;107823319;107830998;107830998;107834749;107837221;107834749;107834749;107834749;107834749;107834749;107834749;107834749;107834749;107843344;107843344;107843344;107843344;107843344;107843344;107843344;107843344;107843344;107846619;107846619;107846619;107846619;107846619…	+;+;+;+;+;+;+;+;+;+;+;+;+;+;+;+;+;+;+;+;+;+;+;+;+;+;+;+;+;+;+;+;+;+;+;+;+;+;+;+;+;+;+;+;+;+;+;+;+;+;+;+;+;+;+;+;+;+;+;+;+;+;+;+;+;+;+;+;+;+;+;+;+;+;+;+;+;+;+;+;+;+;+;+;+;+;+;+;+;+;+;+;+;+;+;+;+;+;+;+;+;+;+;+;+;+;+;+;+;+;+;+;+;+;+;+;+;+;+;+;+;+;+;+;+;+;+;+;+;+;+;+;+;+;+;+;+;+;+;+;+;+;+;+;+;+;+;+;+;+;+;+;+;+;+;+;+;+;+	10514	Lrp8	117.693	2.74241	0.231978	11.8219	3.00894e-32	2.57848e-30	0.191211	0.464423	0.290357	0.339911	2.63719	2.85443	3.81632	2.74936
ENSMUSG00000062980.15	chr6;chr6;chr6;chr6;chr6;chr6;chr6;chr6;chr6;chr6;chr6;chr6;chr6;chr6;chr6;chr6;chr6;chr6;chr6;chr6;chr6;chr6;chr6;chr6;chr6;chr6;chr6;chr6;chr6;chr6;chr6;chr6;chr6;chr6;chr6;chr6;chr6;chr6;chr6;chr6;chr6;chr6;chr6;chr6;chr6;chr6;chr6;chr6;chr6;chr6;chr6;chr6;chr6;chr6;chr6;chr6;chr6;chr6;chr6;chr6;chr6;chr6;chr6;chr6;chr6;chr6;chr6;chr6;chr6;chr6;chr6;chr6;chr6;chr6;chr6;chr6;chr6	21985916;21985944;21985944;21986596;21986892;22009025;22016903;22016903;22016903;22016903;22017066;22025943;22051293;22051293;22051293;22051293;22051293;22059877;22059877;22059877;22059877;22059877;22059877;22069341;22085030;22085030;22085030;22085030;22085030;22088689;22088689;22088689;22088689;22119462;22119462;22119462;22119462;22120984;22120984;22120984;22120984;22122257;22122257;22122257;221…	21987059;21987059;21987059;21987059;21987059;22009702;22017086;22017086;22017086;22017086;22017086;22026049;22051399;22051399;22051399;22051399;22051399;22059952;22059952;22059952;22059952;22059952;22059952;22069450;22085138;22085162;22085162;22085162;22085162;22088857;22088857;22088857;22088857;22119604;22119604;22119604;22119604;22121056;22121056;22121056;22121056;22122424;22122424;22122424;221…	+;+;+;+;+;+;+;+;+;+;+;+;+;+;+;+;+;+;+;+;+;+;+;+;+;+;+;+;+;+;+;+;+;+;+;+;+;+;+;+;+;+;+;+;+;+;+;+;+;+;+;+;+;+;+;+;+;+;+;+;+;+;+;+;+;+;+;+;+;+;+;+;+;+;+;+;+	8279	Cped1	104.683	2.72587	0.230806	11.8103	3.4552e-32	2.94359e-30	0.323774	0.393199	0.300456	0.431673	2.96505	4.25272	3.15631	3.18664
ENSMUSG00000026421.14	chr1;chr1;chr1;chr1;chr1;chr1;chr1;chr1;chr1;chr1;chr1;chr1	135720061;135729147;135739400;135739400;135745259;135745259;135746720;135746720;135750565;135750565;135751044;135751044	135720193;135729274;135739512;135739512;135745427;135745427;135746849;135746849;135750658;135750658;135752232;135752232	+;+;+;+;+;+;+;+;+;+;+;+	1956	Csrp1	999.847	1.22288	0.103612	11.8025	3.78891e-32	3.20912e-30	24.3933	37.8939	34.2208	37.0642	89.6053	123.477	122.571	108.032
ENSMUSG00000028874.14	chr4;chr4;chr4;chr4;chr4;chr4;chr4;chr4;chr4;chr4;chr4;chr4;chr4;chr4;chr4;chr4;chr4;chr4;chr4;chr4;chr4;chr4;chr4;chr4;chr4;chr4;chr4;chr4;chr4;chr4;chr4;chr4;chr4;chr4;chr4;chr4;chr4;chr4;chr4;chr4;chr4	132974095;132974102;132977116;132977116;132984152;132984152;132984152;132984152;132986153;132986153;132986153;132987189;132987189;132987189;132988683;132988683;132988683;132994647;132994647;132994647;132994918;132994918;132994918;132997121;132997121;132997121;132997392;132997392;132997392;132997968;132997968;132997968;132998341;132998341;132998341;132999908;132999908;132999908;133000135;133000135…	132974270;132974270;132977462;132977462;132984214;132984214;132984360;132984214;132986352;132986352;132986352;132987291;132987291;132987291;132988781;132988781;132988781;132994750;132994750;132994750;132995067;132995067;132995067;132997276;132997276;132997276;132997571;132997571;132997571;132998044;132998044;132998044;132998494;132998494;132998494;133000039;133000039;133000039;133000767;133000767…	+;+;+;+;+;+;+;+;+;+;+;+;+;+;+;+;+;+;+;+;+;+;+;+;+;+;+;+;+;+;+;+;+;+;+;+;+;+;+;+;+	3863	Fgr	294.26	1.91274	0.162111	11.7989	3.95317e-32	3.32889e-30	2.35925	3.17628	3.86354	4.65875	13.8286	21.7934	20.7739	18.5277
ENSMUSG00000091721.4	chr3;chr3;chr3;chr3;chr3;chr3;chr3;chr3;chr3;chr3;chr3;chr3;chr3;chr3	132629820;132629822;132630015;132630191;132634723;132634723;132634723;132634725;132634772;132644371;132644371;132644371;132644371;132644371	132629908;132629908;132630073;132630228;132635117;132635117;132635117;132635117;132634937;132645350;132644631;132645348;132645351;132645348	+;+;+;+;+;+;+;+;+;+;+;+;+;+	1562	Gimd1	716.171	-2.52146	0.214249	-11.7688	5.65027e-32	4.73064e-30	61.8648	61.7201	120.595	93.9705	19.8684	20.0452	21.5743	22.1429
ENSMUSG00000023484.14	chr15;chr15;chr15;chr15;chr15;chr15;chr15;chr15;chr15;chr15;chr15;chr15;chr15;chr15;chr15;chr15;chr15;chr15;chr15;chr15;chr15;chr15;chr15;chr15;chr15;chr15;chr15;chr15	99055174;99055175;99055181;99055970;99056104;99056104;99056104;99056341;99056341;99056341;99056341;99056769;99056769;99056769;99056769;99057033;99057258;99057258;99057258;99057568;99057568;99057568;99057816;99057816;99057816;99058602;99058602;99058605	99055763;99055763;99055763;99056164;99056164;99056164;99056164;99056436;99056436;99056436;99056436;99056874;99056936;99057158;99057158;99057158;99057478;99057478;99057478;99057617;99057617;99057617;99057895;99057895;99057895;99058973;99058977;99058978	+;+;+;+;+;+;+;+;+;+;+;+;+;+;+;+;+;+;+;+;+;+;+;+;+;+;+;+	1999	Prph	159.269	7.56487	0.644425	11.7389	8.04846e-32	6.7e-30	0	0	0.226248	0.1277	29.0138	24.5021	17.9295	25.0693
ENSMUSG00000019893.13	chr10;chr10;chr10;chr10;chr10;chr10;chr10;chr10;chr10;chr10;chr10;chr10;chr10;chr10;chr10;chr10;chr10;chr10;chr10;chr10;chr10;chr10;chr10;chr10;chr10;chr10;chr10;chr10;chr10;chr10;chr10;chr10;chr10;chr10;chr10;chr10;chr10;chr10;chr10;chr10;chr10;chr10;chr10;chr10;chr10;chr10;chr10;chr10;chr10;chr10;chr10;chr10;chr10;chr10;chr10;chr10;chr10;chr10;chr10;chr10;chr10;chr10;chr10;chr10;chr10;chr10;chr…	52045721;52045926;52046016;52046016;52050874;52050874;52050874;52050874;52064674;52064674;52064674;52064674;52066213;52066213;52066213;52066213;52067005;52067005;52067005;52067005;52072054;52072054;52072054;52072054;52073068;52073068;52073068;52073068;52075813;52075813;52075813;52075813;52077849;52077849;52077849;52077849;52078504;52081959;52081959;52081959;52081959;52085164;52085164;52085164;520…	52046326;52046326;52046326;52046326;52051037;52051037;52051037;52051037;52064808;52064808;52064808;52064808;52066413;52066413;52066413;52066413;52067102;52067102;52067102;52067102;52072183;52072183;52072183;52072183;52073132;52073132;52073132;52073132;52075975;52075975;52075975;52075975;52077984;52077984;52077984;52077984;52078673;52082042;52082042;52082042;52082042;52085354;52085354;52085354;520…	-;-;-;-;-;-;-;-;-;-;-;-;-;-;-;-;-;-;-;-;-;-;-;-;-;-;-;-;-;-;-;-;-;-;-;-;-;-;-;-;-;-;-;-;-;-;-;-;-;-;-;-;-;-;-;-;-;-;-;-;-;-;-;-;-;-;-;-;-;-;-;-;-;-;-;-;-;-;-;-;-;-;-;-;-;-;-;-;-;-;-;-;-;-;-;-;-;-;-;-;-;-;-;-;-;-;-;-;-;-;-;-;-;-;-;-;-;-;-;-;-;-;-;-;-;-;-;-;-;-;-;-;-;-;-;-;-;-;-;-;-;-;-;-;-;-;-;-;-;-;-;-;-;-;-;-;-;-;-;-;-;-;-;-;-;-;-;-;-;-;-;-;-;-	7776	Ros1	201.262	-3.19091	0.271969	-11.7326	8.67384e-32	7.17957e-30	2.0683	6.16679	6.09248	7.09091	1.01412	0.785266	0.624351	0.698034
ENSMUSG00000040339.10	chr3;chr3;chr3;chr3;chr3;chr3;chr3;chr3;chr3;chr3;chr3;chr3;chr3;chr3;chr3;chr3;chr3;chr3;chr3;chr3;chr3;chr3	108970997;108970997;108978845;108978845;108979681;108979681;108980075;108980075;108981144;108981144;108985312;108985312;108988311;108988311;108992626;108992626;108997035;108997035;109003300;109003300;109027185;109027185	108975342;108975342;108978914;108978914;108979808;108979808;108980294;108980294;108981239;108981239;108985415;108985415;108988357;108988357;108992742;108992742;108997064;108997064;109003420;109003420;109027607;109027273	-;-;-;-;-;-;-;-;-;-;-;-;-;-;-;-;-;-;-;-;-;-	5702	Fam102b	350.005	2.18947	0.186902	11.7145	1.07407e-31	8.84011e-30	1.29278	2.10795	3.29168	3.13383	12.1123	19.1394	16.0773	15.3859
ENSMUSG00000013033.16	chr8;chr8;chr8;chr8;chr8;chr8;chr8;chr8;chr8;chr8;chr8;chr8;chr8;chr8;chr8;chr8;chr8;chr8;chr8;chr8;chr8;chr8;chr8;chr8;chr8;chr8;chr8;chr8;chr8;chr8;chr8;chr8;chr8;chr8;chr8;chr8;chr8;chr8;chr8;chr8;chr8;chr8;chr8;chr8;chr8;chr8;chr8;chr8;chr8;chr8;chr8;chr8;chr8;chr8;chr8;chr8;chr8;chr8;chr8;chr8;chr8;chr8;chr8;chr8;chr8;chr8;chr8;chr8;chr8;chr8;chr8;chr8;chr8;chr8;chr8;chr8;chr8;chr8;chr8;chr8…	83900105;83900573;83900715;83900735;83900735;83915407;83915407;83915407;83915407;83915407;83918820;83918820;83918820;83918820;83918820;83922999;83922999;83922999;83922999;83922999;83923092;83924151;83924206;83924206;83926262;83926262;83926262;83926262;83929464;83929464;83929464;83929464;83929464;83929464;83929464;83930962;83930962;83930962;83930962;83930962;83930962;83931613;83931613;83931613;839…	83900924;83900924;83900924;83900924;83900924;83915568;83915568;83915568;83915568;83915568;83919033;83919033;83919033;83919033;83919033;83923108;83923108;83923108;83923108;83923108;83923108;83924355;83924355;83924355;83926276;83926276;83926276;83926276;83930052;83930264;83930264;83930264;83930264;83930264;83930264;83931276;83931276;83931276;83931276;83931276;83931276;83931716;83931716;83931716;839…	+;+;+;+;+;+;+;+;+;+;+;+;+;+;+;+;+;+;+;+;+;+;+;+;+;+;+;+;+;+;+;+;+;+;+;+;+;+;+;+;+;+;+;+;+;+;+;+;+;+;+;+;+;+;+;+;+;+;+;+;+;+;+;+;+;+;+;+;+;+;+;+;+;+;+;+;+;+;+;+;+;+;+;+;+;+;+;+;+;+;+;+;+;+;+;+;+;+;+;+;+;+;+;+;+;+;+;+;+;+;+;+;+;+;+;+;+;+;+;+;+;+;+;+;+;+;+;+;+;+;+;+;+;+;+;+;+;+;+;+;+;+;+;+;+;+;+;+;+;+;+;+;+	8587	Adgrl1	182.425	2.81661	0.241103	11.6822	1.57159e-31	1.28623e-29	0.530673	0.758191	0.395018	0.594557	5.06568	5.62829	7.39988	4.88046
ENSMUSG00000073043.5	chr6	64729125	64731245	+	2121	Atoh1	177.264	-2.51496	0.215568	-11.6667	1.88652e-31	1.53536e-29	7.58281	18.4765	17.8583	20.5205	3.17825	5.51286	3.63546	3.21379
ENSMUSG00000045594.10	chr9;chr9;chr9;chr9;chr9;chr9;chr9;chr9;chr9;chr9;chr9;chr9;chr9;chr9;chr9;chr9;chr9;chr9;chr9;chr9;chr9;chr9;chr9;chr9;chr9;chr9;chr9;chr9;chr9;chr9;chr9	114401076;114401108;114416961;114420353;114420353;114421689;114421689;114423945;114423945;114430313;114430313;114434401;114434401;114437739;114437739;114437941;114437941;114443009;114443009;114450597;114450597;114454188;114454188;114456431;114456431;114459594;114459594;114464044;114464044;114473838;114473838	114401269;114401269;114417130;114420503;114420503;114421749;114421749;114424039;114424039;114430493;114430493;114434459;114434459;114437860;114437860;114437981;114437981;114443212;114443121;114450671;114450671;114454277;114454277;114456547;114456547;114459725;114459725;114464298;114464298;114474898;114474377	+;+;+;+;+;+;+;+;+;+;+;+;+;+;+;+;+;+;+;+;+;+;+;+;+;+;+;+;+;+;+	3008	Glb1	1791.33	1.19555	0.102609	11.6515	2.25525e-31	1.82525e-29	23.3476	47.2427	45.1442	44.8934	120.932	132.641	130.735	126.776
ENSMUSG00000028763.17	chr4;chr4;chr4;chr4;chr4;chr4;chr4;chr4;chr4;chr4;chr4;chr4;chr4;chr4;chr4;chr4;chr4;chr4;chr4;chr4;chr4;chr4;chr4;chr4;chr4;chr4;chr4;chr4;chr4;chr4;chr4;chr4;chr4;chr4;chr4;chr4;chr4;chr4;chr4;chr4;chr4;chr4;chr4;chr4;chr4;chr4;chr4;chr4;chr4;chr4;chr4;chr4;chr4;chr4;chr4;chr4;chr4;chr4;chr4;chr4;chr4;chr4;chr4;chr4;chr4;chr4;chr4;chr4;chr4;chr4;chr4;chr4;chr4;chr4;chr4;chr4;chr4;chr4;chr4;chr4…	137468769;137468803;137501059;137501059;137502276;137502276;137507801;137507801;137508010;137508010;137508304;137508304;137510542;137510542;137510907;137510907;137511246;137511246;137511842;137511842;137512103;137512103;137512339;137512339;137512630;137512630;137514611;137514611;137515294;137515294;137515558;137515558;137515860;137515860;137516776;137516776;137517201;137517201;137517365;137517365…	137468924;137468924;137501194;137501194;137502320;137502320;137507910;137507910;137508068;137508068;137508464;137508464;137510670;137510670;137511161;137511161;137511365;137511365;137511973;137511973;137512247;137512247;137512490;137512490;137512776;137512776;137514774;137514774;137515473;137515473;137515754;137515754;137516007;137516007;137516903;137516903;137517287;137517287;137517423;137517423…	+;+;+;+;+;+;+;+;+;+;+;+;+;+;+;+;+;+;+;+;+;+;+;+;+;+;+;+;+;+;+;+;+;+;+;+;+;+;+;+;+;+;+;+;+;+;+;+;+;+;+;+;+;+;+;+;+;+;+;+;+;+;+;+;+;+;+;+;+;+;+;+;+;+;+;+;+;+;+;+;+;+;+;+;+;+;+;+;+;+;+;+;+;+;+;+;+;+;+;+;+;+;+;+;+;+;+;+;+;+;+;+;+;+;+;+;+;+;+;+;+;+;+;+;+;+;+;+;+;+;+;+;+;+;+;+;+;+;+;+;+;+;+;+;+;+;+;+;+;+;+;+;+;+;+;+;+;+;+;+;+;+;+;+;+;+;+;+;+;+;+;+;+;+;+;+;+;+;+;+;+;+;+;+;+;+;+;+;+;+;+;+;+;+;+;+	14307	Hspg2	2277.49	1.96265	0.169388	11.5867	4.81236e-31	3.87328e-29	4.74951	9.15377	6.54363	8.13619	36.796	53.0503	37.2876	30.0952
ENSMUSG00000054161.12	chr7;chr7;chr7;chr7;chr7;chr7;chr7;chr7;chr7;chr7;chr7	45721212;45721220;45723441;45723441;45723854;45723854;45725859;45726632;45726632;45728766;45728766	45722654;45722654;45723608;45723608;45723978;45724859;45725912;45727076;45727076;45729489;45729492	+;+;+;+;+;+;+;+;+;+;+	3843	Fam83e	1190.42	-1.25718	0.108748	-11.5606	6.52888e-31	5.22598e-29	31.1088	50.9872	52.1645	58.1887	22.274	33.9421	27.8303	29.3651
ENSMUSG00000063439.7	chr7;chr7;chr7;chr7;chr7;chr7;chr7;chr7;chr7;chr7;chr7;chr7;chr7	25680780;25680838;25680856;25681158;25681383;25681383;25681383;25683291;25683291;25683291;25683315;25685981;25685981	25680978;25680978;25680978;25681474;25681474;25681474;25681474;25683416;25683416;25683650;25683421;25686558;25686558	+;+;+;+;+;+;+;+;+;+;+;+;+	1454	B9d2	163.161	2.67703	0.231884	11.5447	7.85243e-31	6.25105e-29	3.22621	2.84162	4.04367	2.80905	24.4933	32.7033	36.7294	26.2184
ENSMUSG00000007216.6	chr6;chr6;chr6;chr6;chr6;chr6;chr6;chr6	48602063;48605538;48613178;48613178;48613180;48619225;48619225;48619225	48602120;48605638;48613259;48613259;48613259;48623227;48623227;48619742	+;+;+;+;+;+;+;+	4244	Zfp775	116.452	2.33338	0.202337	11.5322	9.08212e-31	7.19067e-29	0.821084	1.20955	0.9591	0.962386	6.02385	7.01028	8.0077	7.16813
ENSMUSG00000067235.14	chr17;chr17;chr17;chr17;chr17;chr17;chr17;chr17;chr17;chr17;chr17;chr17;chr17;chr17	35470089;35470089;35470097;35470376;35470376;35470826;35470826;35473083;35473083;35473486;35473486;35473486;35473768;35474141	35470179;35470179;35473358;35470645;35470645;35471101;35471101;35473358;35473358;35474551;35474563;35473589;35473800;35474563	+;+;+;+;+;+;+;+;+;+;+;+;+;+	4348	H2-Q10	698.319	2.94506	0.25615	11.4974	1.3594e-30	1.07048e-28	1.66454	4.54972	6.00702	4.49135	49.8463	32.211	45.4191	45.6381
ENSMUSG00000021552.7	chr13;chr13;chr13;chr13;chr13;chr13;chr13;chr13;chr13;chr13;chr13;chr13;chr13;chr13;chr13;chr13;chr13;chr13;chr13;chr13;chr13;chr13;chr13;chr13;chr13;chr13;chr13;chr13;chr13;chr13;chr13;chr13;chr13	58233346;58233395;58236517;58236517;58236987;58236987;58238649;58238649;58241654;58243802;58243802;58250720;58251131;58255747;58255747;58256707;58259434;58259434;58263198;58263198;58263198;58263314;58263942;58263942;58263942;58263942;58263942;58263955;58273634;58274074;58274074;58274652;58275500	58233658;58233658;58236594;58236594;58237057;58237057;58238712;58238712;58241755;58243954;58243951;58251153;58251153;58255870;58255870;58259511;58259511;58259511;58263341;58263341;58263341;58263341;58264199;58264199;58264734;58263978;58264199;58264199;58273821;58274113;58274188;58274840;58275699	-;-;-;-;-;-;-;-;-;-;-;-;-;-;-;-;-;-;-;-;-;-;-;-;-;-;-;-;-;-;-;-;-	5773	Gkap1	306.705	1.93801	0.168828	11.4792	1.67806e-30	1.3143e-28	1.57869	2.68929	2.09565	3.3606	10.1347	14.448	15.9291	11.9168
ENSMUSG00000002058.13	chr11;chr11;chr11;chr11;chr11;chr11;chr11;chr11;chr11;chr11;chr11;chr11;chr11;chr11;chr11;chr11;chr11;chr11;chr11;chr11;chr11;chr11;chr11;chr11;chr11	78343482;78343498;78343506;78343545;78346666;78346911;78347218;78347218;78347218;78347218;78347218;78347797;78347797;78347797;78347797;78347797;78347935;78348087;78348087;78348087;78348465;78348465;78348531;78348531;78348531	78343786;78343786;78343786;78343786;78346759;78347331;78347331;78347331;78347849;78347331;78347331;78348119;78348259;78347899;78347899;78347899;78348259;78348259;78348259;78348259;78348998;78349164;78348979;78348896;78349164	+;+;+;+;+;+;+;+;+;+;+;+;+;+;+;+;+;+;+;+;+;+;+;+;+	2448	Unc119	185.573	2.55973	0.223983	11.4282	3.02245e-30	2.3546e-28	2.29947	2.09696	2.5865	2.3984	20.419	17.036	21.2323	20.4196
ENSMUSG00000093661.1	chr6;chr6;chr6;chr6;chr6;chr6;chr6	99625135;99632257;99636109;99639163;99640616;99651719;99666628	99627053;99632412;99636175;99639223;99640710;99651791;99666771	-;-;-;-;-;-;-	2515	Eif4e3	281.271	2.27484	0.199065	11.4277	3.04219e-30	2.35738e-28	2.50466	5.17741	4.63059	4.61826	31.3044	28.3602	22.6538	30.9177
ENSMUSG00000034220.7	chr1;chr1;chr1;chr1;chr1;chr1;chr1;chr1;chr1;chr1;chr1;chr1;chr1;chr1;chr1;chr1;chr1;chr1;chr1	92831645;92831969;92835373;92853198;92853347;92854858;92854858;92855907;92855907;92856562;92856768;92856987;92857248;92857248;92857248;92857472;92857472;92857855;92858332	92832097;92832097;92835677;92853505;92853505;92855246;92855246;92855968;92856072;92857117;92857117;92857117;92857367;92857595;92857367;92857522;92857605;92858030;92860779	+;+;+;+;+;+;+;+;+;+;+;+;+;+;+;+;+;+;+	5159	Gpc1	112.103	3.5469	0.310488	11.4237	3.1853e-30	2.45521e-28	0.0779373	0.533917	0.350664	0.593773	4.98011	8.94001	5.36961	5.74998
ENSMUSG00000043964.14	chr7;chr7;chr7;chr7;chr7;chr7;chr7;chr7	127769815;127769815;127769815;127770734;127773557;127773557;127773557;127774571	127770216;127770216;127770216;127770878;127775150;127773800;127775150;127774692	+;+;+;+;+;+;+;+	2141	Orai3	302.074	2.12222	0.186433	11.3833	5.06682e-30	3.88492e-28	2.31619	7.13444	6.23164	8.22692	33.8619	38.1082	35.2147	34.6677
ENSMUSG00000046152.16	chr8;chr8;chr8;chr8;chr8;chr8;chr8;chr8;chr8;chr8;chr8;chr8;chr8;chr8;chr8;chr8;chr8;chr8;chr8;chr8;chr8;chr8	31187331;31187332;31187343;31187347;31188302;31194954;31194954;31194954;31194954;31201210;31201210;31201210;31201210;31201269;31225802;31235595;31235595;31235595;31235595;31259900;31259900;31259900	31187462;31187462;31187462;31187462;31188406;31195289;31195289;31195289;31195289;31201504;31201504;31201504;31201504;31201504;31225901;31236029;31236430;31236430;31237794;31261475;31261738;31261483	+;+;+;+;+;+;+;+;+;+;+;+;+;+;+;+;+;+;+;+;+;+	5007	Fut10	195.48	8.42758	0.741224	11.3698	5.9115e-30	4.50883e-28	0.0535355	0.0250057	0	0.0254916	9.17029	14.7901	13.9456	10.6137
ENSMUSG00000042429.8	chr1;chr1;chr1;chr1;chr1;chr1;chr1;chr1;chr1;chr1;chr1	134199223;134199225;134201349;134202065;134203397;134234015;134234015;134234015;134234015;134235228;134235228	134201713;134203590;134203590;134203590;134203590;134234446;134235397;134234412;134234578;134235431;134235364	-;-;-;-;-;-;-;-;-;-;-	5785	Adora1	197.504	2.22397	0.196455	11.3205	1.03864e-29	7.88067e-28	1.20473	1.38514	1.1336	1.45618	6.88168	8.96076	10.7619	8.18262
ENSMUSG00000032118.16	chr9;chr9;chr9;chr9;chr9;chr9;chr9;chr9;chr9;chr9;chr9;chr9;chr9;chr9;chr9;chr9;chr9;chr9;chr9;chr9;chr9;chr9;chr9;chr9;chr9;chr9;chr9;chr9;chr9;chr9;chr9;chr9;chr9;chr9;chr9;chr9;chr9;chr9;chr9;chr9;chr9;chr9;chr9;chr9;chr9;chr9;chr9;chr9	36821864;36832684;36832764;36832808;36833635;36843659;36843662;36843662;36843662;36843662;36843670;36843778;36846788;36850347;36850347;36850347;36850347;36850347;36860812;36860812;36860812;36860812;36863497;36863497;36863497;36863497;36863569;36867696;36867696;36867696;36867696;36868848;36868848;36868878;36870103;36870481;36870481;36870481;36870503;36870669;36876297;36876297;36876297;36876297;368…	36822375;36832911;36832911;36832911;36833836;36844017;36843725;36844017;36844017;36844017;36843940;36844017;36846861;36850446;36850446;36850446;36850446;36850405;36860898;36860898;36860898;36860898;36863665;36863499;36863665;36863665;36863665;36867780;36867967;36867733;36867967;36868928;36868928;36868928;36870556;36870556;36870556;36870556;36870556;36870765;36876362;36876362;36876362;36876362;368…	+;+;+;+;+;+;+;+;+;+;+;+;+;+;+;+;+;+;+;+;+;+;+;+;+;+;+;+;+;+;+;+;+;+;+;+;+;+;+;+;+;+;+;+;+;+;+;+	4104	Fez1	191.092	8.40607	0.745564	11.2748	1.748e-29	1.31942e-27	0	0.122031	0	0	10.3202	16.8415	14.8221	15.7788
ENSMUSG00000028255.6	chr3;chr3;chr3;chr3;chr3;chr3;chr3;chr3;chr3;chr3;chr3;chr3;chr3;chr3;chr3;chr3;chr3;chr3;chr3;chr3	145003817;145004557;145005880;145007753;145008910;145009076;145009692;145011739;145013848;145013961;145015624;145015624;145016653;145016653;145018560;145018796;145024526;145027295;145027871;145032584	145005087;145004719;145006116;145007923;145009171;145009173;145009907;145011845;145014022;145014022;145015851;145015851;145016871;145016871;145018740;145018915;145024631;145027442;145028011;145032776	-;-;-;-;-;-;-;-;-;-;-;-;-;-;-;-;-;-;-;-	3777	Clca1	5326.07	-6.87978	0.611032	-11.2593	2.0846e-29	1.56539e-27	92.5444	337.689	499.148	368.243	7.27378	2.68301	2.41958	1.67104
ENSMUSG00000052271.7	chr5;chr5	144190286;144191021	144190358;144194441	+;+	3494	Bhlha15	79.8576	-3.71757	0.330621	-11.2442	2.47359e-29	1.84796e-27	3.41395	4.73007	3.23604	7.23297	0.473232	0.557755	0.367812	0.578045
ENSMUSG00000030616.15	chr7;chr7;chr7;chr7;chr7;chr7;chr7;chr7;chr7;chr7;chr7;chr7;chr7;chr7;chr7;chr7;chr7;chr7;chr7;chr7;chr7;chr7;chr7;chr7;chr7;chr7;chr7;chr7;chr7;chr7;chr7;chr7;chr7;chr7;chr7;chr7;chr7;chr7;chr7;chr7;chr7;chr7;chr7;chr7;chr7;chr7;chr7;chr7;chr7;chr7;chr7;chr7;chr7;chr7;chr7;chr7;chr7;chr7;chr7;chr7;chr7;chr7;chr7;chr7;chr7;chr7;chr7;chr7;chr7;chr7;chr7;chr7;chr7;chr7;chr7;chr7;chr7;chr7;chr7;chr7…	90302252;90348427;90348698;90348699;90348699;90348699;90348699;90358133;90358133;90358133;90358133;90358133;90358133;90360045;90360045;90360045;90360045;90360045;90360126;90371457;90371457;90371457;90371457;90371457;90371457;90372827;90372827;90372827;90372827;90372827;90372827;90375389;90375389;90375389;90375389;90375389;90375389;90375785;90379502;90379502;90379502;90379502;90379502;90379502;903…	90302743;90348892;90348892;90348892;90348892;90348892;90348892;90358284;90358284;90358284;90358284;90358284;90358284;90360177;90360177;90360177;90360177;90360177;90360177;90371538;90371538;90371538;90371538;90371538;90371538;90372941;90372941;90372941;90372941;90372941;90372941;90376192;90376192;90376192;90376192;90375438;90376192;90376192;90381091;90379573;90379573;90379573;90379573;90379573;903…	+;+;+;+;+;+;+;+;+;+;+;+;+;+;+;+;+;+;+;+;+;+;+;+;+;+;+;+;+;+;+;+;+;+;+;+;+;+;+;+;+;+;+;+;+;+;+;+;+;+;+;+;+;+;+;+;+;+;+;+;+;+;+;+;+;+;+;+;+;+;+;+;+;+;+;+;+;+;+;+;+;+;+;+;+;+;+;+;+;+;+;+;+;+;+;+;+;+;+;+;+;+;+;+;+;+;+;+;+;+;+;+;+;+;+;+;+;+;+;+;+;+;+;+;+;+;+;+;+;+;+;+;+;+;+;+;+;+;+;+;+;+;+;+;+;+;+;+;+;+;+;+;+;+;+;+;+;+;+;+;+;+;+;+;+;+;+;+;+;+;+	13941	Sytl2	136.106	-2.81777	0.252118	-11.1764	5.31986e-29	3.95407e-27	0.913312	1.68842	2.16548	3.00299	0.337568	0.456644	0.358493	0.35313
ENSMUSG00000028480.14	chr4;chr4;chr4;chr4;chr4;chr4;chr4;chr4	43957401;43957692;43968112;43968572;43970500;43970500;43977463;43977463	43957773;43957773;43968220;43968675;43970577;43970577;43979118;43979118	+;+;+;+;+;+;+;+	2320	Glipr2	764.954	1.63086	0.145931	11.1756	5.36985e-29	3.97096e-27	13.4026	21.317	16.1316	18.9804	62.992	98.2798	77.2435	71.1135
ENSMUSG00000032724.5	chr2;chr2;chr2;chr2;chr2;chr2;chr2;chr2;chr2;chr2;chr2;chr2;chr2;chr2;chr2;chr2;chr2;chr2;chr2;chr2;chr2;chr2	103566310;103678745;103683278;103700771;103702256;103705053;103705631;103707577;103708080;103709280;103710676;103711148;103711445;103712387;103715035;103715081;103715503;103716040;103716040;103716040;103717160;103717160	103567609;103678891;103683491;103700923;103702421;103705142;103705732;103707673;103708215;103709506;103710854;103711253;103711547;103712477;103715571;103715571;103715571;103718423;103716153;103716153;103718423;103717217	+;+;+;+;+;+;+;+;+;+;+;+;+;+;+;+;+;+;+;+;+;+	6032	Abtb2	121.408	2.92544	0.261926	11.169	5.78505e-29	4.2564e-27	0.311069	0.352862	0.487359	0.931035	5.14496	5.10461	5.87079	5.7758
ENSMUSG00000049350.6	chr7;chr7;chr7;chr7;chr7;chr7;chr7;chr7;chr7;chr7;chr7;chr7;chr7;chr7;chr7	127050156;127050156;127050476;127051627;127051627;127051627;127051919;127051919;127051919;127052633;127052732;127063735;127073028;127087080;127087080	127050599;127050599;127050599;127051759;127051759;127051759;127051980;127051980;127051977;127052675;127052886;127063837;127073095;127087286;127087328	-;-;-;-;-;-;-;-;-;-;-;-;-;-;-	1257	Zg16	12357.2	-6.07902	0.54665	-11.1205	9.97215e-29	7.30021e-27	1056.75	1907.74	3683.9	2021.87	84.4898	27.2862	32.3755	25.3064
ENSMUSG00000019989.8	chr10;chr10;chr10;chr10;chr10;chr10;chr10;chr10;chr10;chr10;chr10;chr10;chr10;chr10;chr10;chr10;chr10;chr10;chr10;chr10;chr10;chr10;chr10;chr10;chr10;chr10;chr10;chr10;chr10;chr10;chr10;chr10;chr10;chr10;chr10;chr10;chr10;chr10;chr10;chr10;chr10;chr10;chr10;chr10;chr10;chr10;chr10;chr10;chr10;chr10;chr10;chr10;chr10;chr10;chr10;chr10;chr10;chr10;chr10;chr10;chr10;chr10;chr10;chr10;chr10;chr10;chr…	24772406;24773491;24773831;24774783;24774783;24774783;24776761;24776761;24776761;24777894;24777894;24777894;24778103;24778638;24778693;24778693;24784398;24784790;24784790;24786459;24786459;24787719;24787719;24791989;24791989;24793585;24793585;24795686;24795686;24797515;24797759;24797759;24798152;24798152;24799158;24799158;24804399;24804399;24805869;24805869;24807446;24807446;24808078;24808078;248…	24774072;24774072;24774072;24774939;24774939;24774939;24776893;24776893;24776893;24777971;24777971;24777971;24778248;24778825;24778825;24778825;24785005;24784944;24784944;24786513;24786513;24787897;24787897;24792076;24792076;24793651;24793651;24795813;24795813;24797790;24797771;24797790;24798280;24798280;24799266;24799266;24804471;24804471;24805934;24805934;24807555;24807555;24808197;24808197;248…	-;-;-;-;-;-;-;-;-;-;-;-;-;-;-;-;-;-;-;-;-;-;-;-;-;-;-;-;-;-;-;-;-;-;-;-;-;-;-;-;-;-;-;-;-;-;-;-;-;-;-;-;-;-;-;-;-;-;-;-;-;-;-;-;-;-;-;-;-;-;-;-;-;-;-;-;-;-;-;-;-;-;-;-;-	6017	Enpp3	1303.95	-3.05644	0.275178	-11.1071	1.1583e-28	8.43703e-27	42.3885	25.2613	36.4739	56.9135	6.53178	6.99585	7.21439	7.86712
ENSMUSG00000026782.15	chr1;chr1;chr1;chr1;chr1;chr1;chr1;chr1;chr1;chr1;chr1;chr1;chr1;chr1;chr1;chr1;chr1;chr1;chr1;chr1;chr1;chr1;chr1;chr1;chr1;chr1;chr1;chr1;chr1;chr1;chr1;chr1;chr1;chr1;chr1;chr1;chr1;chr1;chr1;chr1;chr1;chr1;chr1;chr1;chr1;chr1;chr1;chr1;chr1;chr1;chr1;chr1;chr1;chr1;chr1;chr1;chr1;chr1;chr1;chr1;chr1;chr1;chr1;chr1;chr1;chr1;chr1;chr1;chr1;chr1;chr1;chr1;chr1;chr1;chr1;chr1;chr1;chr1;chr1;chr1…	60409619;60409695;60409695;60409734;60409781;60409795;60409803;60409808;60434243;60434243;60434243;60434243;60434243;60434243;60434243;60437056;60437056;60437056;60437056;60437056;60437056;60437056;60437083;60437207;60437212;60438942;60438942;60438942;60438942;60438942;60438942;60443985;60443985;60443985;60443985;60443985;60443985;60443985;60443985;60443985;60443985;60443985;60447260;60447260;604…	60409919;60409919;60409919;60409919;60409919;60409919;60409919;60409919;60434492;60434410;60434410;60434410;60434410;60434410;60434410;60437232;60438959;60437232;60437232;60437232;60437232;60437232;60437232;60437232;60437232;60438959;60438959;60438959;60438959;60438959;60438959;60444082;60444082;60444082;60444082;60444082;60444082;60444778;60444082;60444082;60444082;60444082;60447406;60447406;604…	+;+;+;+;+;+;+;+;+;+;+;+;+;+;+;+;+;+;+;+;+;+;+;+;+;+;+;+;+;+;+;+;+;+;+;+;+;+;+;+;+;+;+;+;+;+;+;+;+;+;+;+;+;+;+;+;+;+;+;+;+;+;+;+;+;+;+;+;+;+;+;+;+;+;+;+;+;+;+;+;+;+;+;+;+;+;+;+;+;+;+;+;+;+	8543	Abi2	179.85	2.81479	0.253587	11.0999	1.25586e-28	9.10216e-27	0.219638	0.674162	0.476463	1.01595	5.22577	7.22368	5.64953	4.81694
ENSMUSG00000055210.4	chr4	114906282	114908873	-	2592	Foxd2	67.5975	4.94924	0.446832	11.0763	1.63484e-28	1.17902e-26	0.155123	0.144912	0.26173	0.147727	6.67355	7.76912	6.55569	10.0322
ENSMUSG00000039634.12	chr4;chr4;chr4;chr4;chr4;chr4;chr4	49521176;49521217;49521423;49522398;49522398;49529017;49529017	49521251;49521595;49521595;49522482;49522482;49531517;49531517	+;+;+;+;+;+;+	3006	Zfp189	84.7225	2.94046	0.266199	11.0461	2.2896e-28	1.6431e-26	0.668793	0.957979	0.752277	0.424606	6.76993	8.86013	7.98044	7.13878
ENSMUSG00000030717.9	chr7;chr7;chr7;chr7;chr7;chr7;chr7;chr7;chr7;chr7;chr7;chr7;chr7;chr7;chr7;chr7;chr7;chr7	126623249;126623252;126623278;126623442;126624890;126624890;126624890;126624890;126624948;126624948;126625323;126625323;126625323;126625323;126625323;126625669;126625669;126630800	126623579;126623579;126623579;126623579;126625135;126627010;126625185;126625033;126625033;126625033;126625412;126625412;126625475;126625344;126625676;126625745;126626016;126630861	-;-;-;-;-;-;-;-;-;-;-;-;-;-;-;-;-;-	2514	Nupr1	133.132	-5.53483	0.501225	-11.0426	2.38021e-28	1.69975e-26	13.2214	7.7692	8.86008	11.8802	0.708298	0.36175	0.113598	0.150633
ENSMUSG00000036667.14	chr6;chr6;chr6;chr6;chr6;chr6;chr6;chr6;chr6;chr6;chr6;chr6;chr6;chr6;chr6;chr6;chr6;chr6;chr6;chr6;chr6;chr6;chr6;chr6;chr6;chr6;chr6;chr6;chr6;chr6;chr6;chr6;chr6;chr6;chr6;chr6;chr6;chr6;chr6;chr6;chr6;chr6;chr6;chr6	42668002;42669942;42671029;42673353;42673353;42675042;42675042;42675042;42676695;42676791;42676791;42676791;42677330;42677330;42677330;42677330;42678070;42678070;42678070;42678070;42678426;42678426;42678426;42678426;42679025;42685239;42686325;42686325;42686325;42686325;42686825;42690299;42691037;42692933;42692933;42692933;42692933;42709097;42709529;42709529;42709959;42709959;42709959;42709959	42670323;42670323;42673638;42673638;42673638;42675379;42675379;42675379;42677030;42677030;42677030;42677030;42677543;42677543;42677543;42677543;42678167;42678167;42678167;42678167;42679420;42679420;42679420;42679420;42679420;42686958;42686958;42686958;42686958;42686958;42686958;42690523;42691192;42693008;42693003;42693059;42693087;42709326;42709637;42709637;42710072;42710071;42710071;42710088	-;-;-;-;-;-;-;-;-;-;-;-;-;-;-;-;-;-;-;-;-;-;-;-;-;-;-;-;-;-;-;-;-;-;-;-;-;-;-;-;-;-;-;-	9638	Tcaf1	325.6	2.0866	0.189274	11.0242	2.92052e-28	2.07542e-26	1.09857	1.83168	0.997169	1.68187	7.98402	9.69208	8.43008	7.62255
ENSMUSG00000020183.11	chr10;chr10;chr10;chr10;chr10;chr10;chr10;chr10;chr10;chr10;chr10;chr10;chr10;chr10;chr10;chr10;chr10;chr10;chr10	117629500;117629500;117629500;117629721;117629721;117629721;117634871;117659768;117659772;117667949;117667949;117670167;117671596;117675893;117675940;117679963;117679963;117683278;117683278	117629527;117629527;117629631;117629883;117629883;117629883;117635373;117659865;117659865;117668236;117668121;117670351;117671766;117676092;117676092;117680111;117680111;117684934;117687352	+;+;+;+;+;+;+;+;+;+;+;+;+;+;+;+;+;+;+	5964	Cpm	844.67	1.47758	0.134414	10.9927	4.14196e-28	2.92913e-26	5.75297	9.48894	7.62123	9.90873	31.8188	33.0028	36.6559	26.9859
ENSMUSG00000021262.15	chr12;chr12;chr12;chr12;chr12;chr12;chr12;chr12;chr12;chr12;chr12;chr12;chr12;chr12;chr12;chr12;chr12;chr12;chr12;chr12;chr12;chr12;chr12;chr12;chr12;chr12;chr12;chr12;chr12;chr12;chr12;chr12;chr12;chr12;chr12;chr12;chr12;chr12;chr12;chr12;chr12;chr12;chr12;chr12;chr12;chr12;chr12;chr12;chr12;chr12;chr12;chr12;chr12;chr12;chr12;chr12;chr12;chr12;chr12;chr12;chr12;chr12;chr12;chr12;chr12;chr12;chr…	108554720;108554724;108605766;108635710;108635753;108636249;108648315;108648315;108648315;108648315;108648315;108652922;108652922;108652922;108652922;108652922;108673289;108673289;108673289;108673289;108673289;108674407;108674407;108674407;108674407;108674407;108675397;108675397;108675397;108675397;108675397;108676102;108676102;108676102;108676102;108676102;108676103;108679829;108679829;108679829…	108555213;108555213;108606011;108635884;108635884;108636384;108648483;108648483;108648483;108648483;108648483;108653099;108653099;108653099;108653099;108653099;108673352;108673352;108673352;108673352;108673352;108674465;108674465;108674465;108674465;108674465;108675626;108675626;108675626;108675626;108675626;108676223;108676223;108676223;108676223;108676223;108676223;108679889;108679889;108679889…	+;+;+;+;+;+;+;+;+;+;+;+;+;+;+;+;+;+;+;+;+;+;+;+;+;+;+;+;+;+;+;+;+;+;+;+;+;+;+;+;+;+;+;+;+;+;+;+;+;+;+;+;+;+;+;+;+;+;+;+;+;+;+;+;+;+;+;+;+;+;+;+;+;+;+;+;+;+	2940	Evl	637.11	2.07854	0.189314	10.9793	4.8069e-28	3.38294e-26	7.65864	9.66708	6.76865	11.6349	42.4832	62.662	64.1596	48.5601
ENSMUSG00000040345.10	chr10;chr10;chr10;chr10;chr10;chr10;chr10;chr10;chr10;chr10;chr10;chr10;chr10;chr10;chr10;chr10;chr10;chr10;chr10;chr10;chr10;chr10;chr10;chr10;chr10;chr10;chr10;chr10;chr10;chr10;chr10;chr10;chr10;chr10;chr10;chr10;chr10;chr10;chr10;chr10;chr10;chr10;chr10;chr10;chr10;chr10;chr10;chr10;chr10;chr10;chr10;chr10;chr10;chr10;chr10;chr10;chr10;chr10;chr10	127321964;127322694;127323707;127323756;127324323;127324345;127325119;127325119;127325119;127325523;127325523;127325523;127325523;127325844;127325844;127325844;127325844;127326048;127326048;127326048;127326048;127326332;127326332;127326332;127326332;127326553;127326553;127326553;127326553;127326873;127326873;127326873;127327095;127327095;127327095;127327095;127327638;127327638;127327638;127327638…	127322431;127322890;127323830;127323830;127325199;127324459;127325199;127325199;127325199;127325630;127325630;127325630;127325630;127325902;127325902;127325902;127325902;127326141;127326141;127326141;127326141;127326427;127326427;127326427;127326427;127327014;127326651;127326651;127326651;127327014;127327014;127327014;127327205;127327205;127327205;127327205;127327736;127327736;127327736;127327736…	+;+;+;+;+;+;+;+;+;+;+;+;+;+;+;+;+;+;+;+;+;+;+;+;+;+;+;+;+;+;+;+;+;+;+;+;+;+;+;+;+;+;+;+;+;+;+;+;+;+;+;+;+;+;+;+;+;+;+	3787	Arhgap9	256.802	1.80755	0.164914	10.9606	5.91275e-28	4.1412e-26	2.01729	3.43839	4.41879	3.37038	13.9046	17.5308	15.9874	17.7996
ENSMUSG00000074441.3	chr8;chr8	21249754;21250352	21249933;21250556	+;+	385	AC129174.4	508.505	-11.2214	1.0243	-10.9553	6.26838e-28	4.36927e-26	197.732	322.277	229.952	413.409	0.330364	0.337454	0	0
ENSMUSG00000054920.12	chr5;chr5;chr5;chr5;chr5;chr5;chr5;chr5;chr5;chr5;chr5;chr5;chr5;chr5;chr5;chr5;chr5;chr5;chr5;chr5;chr5;chr5;chr5;chr5;chr5;chr5;chr5;chr5;chr5;chr5;chr5;chr5;chr5;chr5;chr5;chr5;chr5;chr5;chr5;chr5;chr5;chr5;chr5;chr5;chr5;chr5;chr5	65107539;65131075;65131076;65131152;65131403;65131671;65134313;65141260;65141260;65141260;65143239;65143239;65143239;65143239;65144559;65144559;65144559;65144559;65148589;65148589;65148589;65148589;65152636;65156055;65156055;65156055;65156070;65158784;65158784;65158784;65158784;65161042;65161042;65161042;65161042;65162790;65162790;65162790;65162790;65164531;65164531;65164531;65164531;65166971;651…	65107861;65131776;65131776;65133582;65131776;65131776;65134532;65141442;65141442;65141442;65143375;65143375;65143375;65143375;65144755;65144755;65144755;65144755;65148801;65148801;65148801;65148801;65153654;65156241;65156241;65156241;65156241;65159008;65159008;65159008;65159008;65161204;65161204;65161204;65161204;65163081;65163002;65163002;65163002;65164702;65164702;65164702;65164702;65168142;651…	+;+;+;+;+;+;+;+;+;+;+;+;+;+;+;+;+;+;+;+;+;+;+;+;+;+;+;+;+;+;+;+;+;+;+;+;+;+;+;+;+;+;+;+;+;+;+	7057	Klhl5	488.592	1.60967	0.147095	10.9431	7.17308e-28	4.97607e-26	1.93718	4.50641	3.7171	5.19083	13.6256	18.7598	16.1874	16.1522
ENSMUSG00000023021.15	chr15;chr15;chr15;chr15;chr15;chr15;chr15;chr15;chr15;chr15;chr15;chr15;chr15;chr15;chr15;chr15;chr15;chr15;chr15;chr15;chr15;chr15;chr15;chr15;chr15;chr15;chr15;chr15;chr15;chr15;chr15;chr15;chr15;chr15;chr15;chr15;chr15;chr15;chr15;chr15;chr15;chr15;chr15;chr15;chr15;chr15;chr15;chr15;chr15;chr15	99734881;99735311;99735592;99736213;99737335;99737547;99737547;99738665;99738665;99738665;99738665;99739406;99739406;99739406;99739406;99739408;99739602;99739602;99739602;99739602;99740944;99740944;99740944;99740944;99741609;99741609;99741609;99741609;99745889;99745889;99745889;99745889;99745889;99745942;99747037;99747037;99747037;99747037;99747037;99747037;99751236;99751236;99751236;99751236;997…	99736436;99735982;99736436;99736436;99737653;99737653;99737653;99738821;99738821;99738730;99738821;99739512;99739512;99739512;99739512;99739512;99739730;99739730;99739730;99739730;99741036;99741036;99741036;99741036;99741659;99741659;99741659;99741659;99745946;99745946;99745946;99745946;99745946;99745946;99747167;99747167;99747070;99747167;99747167;99747167;99751341;99751341;99751341;99751341;997…	-;-;-;-;-;-;-;-;-;-;-;-;-;-;-;-;-;-;-;-;-;-;-;-;-;-;-;-;-;-;-;-;-;-;-;-;-;-;-;-;-;-;-;-;-;-;-;-;-;-	3542	Cers5	409.15	1.37278	0.125577	10.9318	8.12409e-28	5.60909e-26	4.76773	8.05941	7.08665	8.36015	21.7968	30.1508	29.1471	22.3808
ENSMUSG00000016028.10	chr15;chr15;chr15;chr15;chr15;chr15;chr15;chr15;chr15;chr15;chr15;chr15;chr15;chr15;chr15;chr15;chr15;chr15;chr15;chr15;chr15;chr15;chr15;chr15;chr15;chr15;chr15;chr15;chr15;chr15;chr15;chr15;chr15;chr15;chr15;chr15;chr15;chr15;chr15;chr15;chr15;chr15;chr15;chr15;chr15;chr15;chr15;chr15;chr15;chr15;chr15;chr15;chr15;chr15;chr15;chr15;chr15;chr15;chr15;chr15;chr15;chr15;chr15;chr15;chr15;chr15;chr…	85898929;85898930;85900937;85900937;85901173;85901439;85901439;85901439;85902115;85902115;85902115;85902449;85902449;85902802;85902802;85902802;85903286;85903286;85903286;85903926;85903926;85903926;85905439;85905439;85905915;85905915;85907595;85907595;85916614;85916614;85918909;85918909;85921148;85921148;85921239;85922123;85922123;85922123;85924058;85924058;85925396;85925396;85926086;85926086;859…	85900705;85900738;85901198;85901198;85901198;85901672;85901669;85901672;85902242;85902264;85902264;85902552;85902552;85902896;85902896;85902896;85903411;85903411;85903411;85903962;85904052;85904052;85905518;85905518;85906027;85906027;85907769;85907769;85916814;85916814;85919035;85919035;85921315;85921315;85921315;85922422;85922327;85922327;85924201;85924201;85925579;85925579;85926295;85926295;859…	-;-;-;-;-;-;-;-;-;-;-;-;-;-;-;-;-;-;-;-;-;-;-;-;-;-;-;-;-;-;-;-;-;-;-;-;-;-;-;-;-;-;-;-;-;-;-;-;-;-;-;-;-;-;-;-;-;-;-;-;-;-;-;-;-;-;-;-;-;-;-;-;-;-;-;-;-	11007	Celsr1	413.262	1.98429	0.181796	10.9149	9.77981e-28	6.72039e-26	0.913233	1.93373	1.55112	2.38876	7.75366	12.5234	9.23671	7.84425
ENSMUSG00000004952.13	chr5;chr5;chr5;chr5;chr5;chr5;chr5;chr5;chr5;chr5;chr5;chr5;chr5;chr5;chr5;chr5;chr5;chr5;chr5;chr5;chr5;chr5;chr5;chr5;chr5;chr5;chr5;chr5;chr5;chr5;chr5;chr5;chr5;chr5;chr5;chr5;chr5;chr5;chr5;chr5;chr5;chr5;chr5;chr5;chr5;chr5;chr5;chr5;chr5;chr5;chr5;chr5;chr5;chr5;chr5;chr5;chr5;chr5;chr5;chr5;chr5;chr5;chr5;chr5;chr5;chr5;chr5;chr5;chr5;chr5;chr5;chr5;chr5;chr5;chr5;chr5;chr5;chr5;chr5;chr5…	136083916;136083954;136083998;136083998;136083999;136084018;136084032;136084089;136085070;136086799;136087013;136089353;136089353;136089353;136089353;136089353;136089353;136089353;136089353;136089353;136091102;136091194;136091194;136091194;136091194;136091194;136091194;136091194;136091194;136091194;136091748;136091748;136091748;136091748;136091748;136091748;136091748;136091748;136093138;136093138…	136084177;136084177;136084177;136084177;136084177;136084177;136084177;136084177;136085132;136086884;136087106;136089409;136089409;136089409;136089409;136089409;136089409;136089409;136089409;136089409;136092571;136091264;136091307;136091307;136091307;136091307;136091307;136091307;136091307;136091307;136091809;136091809;136091809;136091809;136091809;136091809;136091809;136091809;136093267;136093267…	+;+;+;+;+;+;+;+;+;+;+;+;+;+;+;+;+;+;+;+;+;+;+;+;+;+;+;+;+;+;+;+;+;+;+;+;+;+;+;+;+;+;+;+;+;+;+;+;+;+;+;+;+;+;+;+;+;+;+;+;+;+;+;+;+;+;+;+;+;+;+;+;+;+;+;+;+;+;+;+;+;+;+;+;+;+;+;+;+;+;+;+;+;+;+;+;+;+;+;+;+;+;+;+;+;+;+;+;+;+;+;+;+;+;+;+;+;+;+;+;+;+;+;+;+;+;+;+;+;+;+;+;+;+;+;+;+;+;+;+;+;+;+;+;+;+;+;+;+;+;+;+;+;+;+;+;+;+;+	7485	Rasa4	834.762	1.76781	0.162137	10.9032	1.1125e-27	7.60885e-26	4.83461	4.95127	5.63448	6.15588	21.3428	31.1738	27.4902	26.8482
ENSMUSG00000029151.14	chr5;chr5;chr5;chr5;chr5;chr5;chr5;chr5;chr5;chr5;chr5;chr5;chr5;chr5;chr5;chr5;chr5;chr5;chr5;chr5;chr5;chr5;chr5;chr5;chr5;chr5;chr5;chr5;chr5;chr5;chr5;chr5	31086106;31086106;31087399;31087957;31087957;31087957;31088305;31088305;31088305;31088608;31088608;31088782;31089319;31089319;31089319;31089341;31089377;31089554;31089554;31089554;31089554;31090056;31090056;31090056;31090056;31093263;31093263;31094250;31094484;31094764;31108058;31108058	31086918;31086918;31087618;31088091;31088091;31088091;31088356;31088410;31088410;31088806;31088806;31088806;31089472;31089472;31089472;31089472;31089472;31089700;31089700;31089700;31089700;31090237;31090237;31090237;31090237;31093469;31093615;31094556;31094556;31094801;31108218;31108237	-;-;-;-;-;-;-;-;-;-;-;-;-;-;-;-;-;-;-;-;-;-;-;-;-;-;-;-;-;-;-;-	2834	Slc30a3	63.8661	5.44809	0.500098	10.894	1.23065e-27	8.37762e-26	0.189169	0.132537	0.0398967	0.0900751	5.47537	7.24323	8.0617	6.45851
ENSMUSG00000026360.9	chr1;chr1;chr1;chr1;chr1;chr1;chr1;chr1;chr1;chr1;chr1;chr1;chr1;chr1;chr1	143999338;144001680;144001883;144002116;144002116;144002517;144002780;144002780;144002780;144002952;144002952;144004009;144004009;144004009;144004009	144001874;144001874;144002282;144002282;144002282;144003053;144002841;144003053;144002841;144003053;144003053;144004121;144004032;144004135;144004161	-;-;-;-;-;-;-;-;-;-;-;-;-;-;-	3627	Rgs2	125.988	-2.62587	0.241604	-10.8685	1.62842e-27	1.10338e-25	3.36266	6.00646	9.41447	8.05866	1.26243	1.57609	1.49604	1.67054
ENSMUSG00000022722.18	chr16;chr16;chr16;chr16;chr16;chr16;chr16;chr16;chr16;chr16;chr16;chr16;chr16;chr16;chr16;chr16;chr16;chr16;chr16;chr16;chr16;chr16;chr16;chr16;chr16;chr16;chr16;chr16;chr16;chr16;chr16;chr16	59612949;59613328;59613605;59618666;59618666;59618795;59618795;59618795;59621219;59621219;59621219;59621219;59622404;59623021;59623021;59623021;59623021;59623878;59623878;59623878;59623878;59624280;59624280;59624280;59624280;59632311;59632311;59632311;59632311;59638930;59638930;59638930	59613844;59613844;59613844;59618678;59618678;59618850;59618850;59618850;59621348;59621348;59621348;59621348;59622508;59623115;59623115;59623115;59623115;59623946;59623946;59623946;59623946;59624341;59624341;59624341;59624341;59632460;59632520;59632460;59632460;59639129;59639391;59639167	-;-;-;-;-;-;-;-;-;-;-;-;-;-;-;-;-;-;-;-;-;-;-;-;-;-;-;-;-;-;-;-	2098	Arl6	68.1017	3.47194	0.319774	10.8575	1.83779e-27	1.23948e-25	0.638828	0.895164	0.323357	0.486698	7.39618	9.97001	10.6176	8.78439
ENSMUSG00000040717.6	chr14;chr14;chr14;chr14;chr14;chr14;chr14;chr14;chr14;chr14;chr14;chr14;chr14;chr14;chr14;chr14;chr14;chr14;chr14;chr14;chr14;chr14;chr14;chr14;chr14;chr14;chr14;chr14;chr14;chr14;chr14;chr14;chr14;chr14;chr14;chr14;chr14;chr14;chr14;chr14;chr14;chr14;chr14;chr14;chr14;chr14;chr14;chr14;chr14;chr14;chr14;chr14;chr14	27038941;27039079;27039256;27067397;27068210;27070909;27076351;27076351;27076351;27076351;27082655;27082655;27082655;27082655;27087399;27087399;27087399;27087399;27087765;27088006;27088006;27088006;27091789;27091789;27091789;27091789;27091929;27091929;27091929;27091929;27093397;27093397;27093397;27093397;27094178;27094178;27094178;27094178;27094776;27094776;27094776;27094776;27095903;27095903;270…	27039229;27039229;27039407;27067623;27068298;27070983;27076408;27076408;27076408;27076408;27082780;27082780;27082780;27082780;27087517;27089249;27087517;27087517;27088126;27088126;27088126;27088126;27091833;27091833;27091833;27091833;27092080;27092080;27092080;27092080;27093462;27093462;27093462;27093462;27094232;27094232;27094232;27094232;27094886;27094886;27094886;27094886;27096087;27096087;270…	+;+;+;+;+;+;+;+;+;+;+;+;+;+;+;+;+;+;+;+;+;+;+;+;+;+;+;+;+;+;+;+;+;+;+;+;+;+;+;+;+;+;+;+;+;+;+;+;+;+;+;+;+	10985	Il17rd	369.902	1.9677	0.182134	10.8036	3.31034e-27	2.22235e-25	1.11028	1.67546	1.10134	2.12631	6.75028	9.81642	8.83924	7.87145
ENSMUSG00000027339.15	chr2;chr2;chr2;chr2;chr2;chr2;chr2;chr2;chr2;chr2;chr2;chr2;chr2;chr2;chr2;chr2;chr2;chr2;chr2;chr2;chr2;chr2;chr2;chr2;chr2;chr2;chr2;chr2;chr2;chr2;chr2;chr2;chr2;chr2;chr2;chr2;chr2;chr2;chr2	131989415;131992852;131998245;131998245;132000433;132000433;132000922;132001686;132001686;132002882;132002882;132002914;132004299;132004299;132004299;132005308;132005308;132005308;132005308;132007366;132007366;132007366;132007366;132009686;132009686;132009686;132009686;132009732;132012562;132012562;132012562;132012562;132012562;132021080;132028883;132029692;132029751;132030159;132030159	131996453;131996453;131998342;131998342;132000554;132000554;132004459;132001737;132001737;132002983;132002983;132002983;132004459;132004459;132004459;132005396;132005396;132005396;132005396;132007517;132007517;132007517;132007517;132009761;132009761;132009761;132009761;132009761;132012652;132012652;132012652;132012652;132012652;132021173;132029166;132029876;132030001;132030258;132030202	-;-;-;-;-;-;-;-;-;-;-;-;-;-;-;-;-;-;-;-;-;-;-;-;-;-;-;-;-;-;-;-;-;-;-;-;-;-;-	11993	Rassf2	135.822	2.82226	0.261307	10.8005	3.42212e-27	2.28686e-25	0.201157	0.313192	0.443105	0.266064	2.26955	4.13819	3.65525	2.3682
ENSMUSG00000033065.14	chr15;chr15;chr15;chr15;chr15;chr15;chr15;chr15;chr15;chr15;chr15;chr15;chr15;chr15;chr15;chr15;chr15;chr15;chr15;chr15;chr15;chr15;chr15;chr15;chr15;chr15;chr15;chr15;chr15;chr15;chr15;chr15;chr15;chr15;chr15;chr15;chr15;chr15;chr15;chr15;chr15;chr15;chr15;chr15;chr15;chr15;chr15;chr15;chr15;chr15;chr15;chr15;chr15;chr15;chr15;chr15;chr15;chr15;chr15;chr15;chr15;chr15;chr15;chr15;chr15;chr15;chr…	98092589;98092589;98092644;98094870;98108466;98112121;98112154;98112154;98112154;98112154;98118182;98118182;98118182;98118182;98118182;98119393;98119393;98119393;98119393;98119393;98120791;98120791;98120791;98120791;98120791;98121197;98121197;98121197;98121197;98122219;98122219;98122219;98122630;98122630;98122630;98122852;98122852;98122852;98123146;98123146;98123146;98123796;98123796;98123796;981…	98092665;98092665;98092665;98095210;98108611;98112246;98112246;98112246;98112246;98112246;98118255;98118255;98118255;98118255;98118255;98119470;98119470;98119470;98119470;98119470;98120980;98120980;98120980;98120980;98120906;98121205;98121362;98121362;98121362;98122263;98122263;98122263;98122738;98122738;98122738;98122947;98122947;98122947;98123238;98123238;98123238;98123921;98123921;98123921;981…	+;+;+;+;+;+;+;+;+;+;+;+;+;+;+;+;+;+;+;+;+;+;+;+;+;+;+;+;+;+;+;+;+;+;+;+;+;+;+;+;+;+;+;+;+;+;+;+;+;+;+;+;+;+;+;+;+;+;+;+;+;+;+;+;+;+;+;+;+;+;+;+;+;+;+;+;+;+;+;+	3340	Pfkm	532.777	1.36604	0.126628	10.7878	3.92901e-27	2.6136e-25	5.57773	10.796	10.6297	12.6872	30.4647	36.2142	36.5532	38.8518
ENSMUSG00000028076.12	chr3;chr3;chr3;chr3;chr3;chr3;chr3;chr3;chr3;chr3;chr3;chr3;chr3;chr3;chr3;chr3;chr3;chr3	86995834;86995834;86995834;86996690;86996690;86996690;86997338;86997338;86997338;86998072;86998118;86998389;86998633;86998633;86998747;86999192;86999192;86999192	86996601;86996601;86996601;86996786;86996786;86996786;86997616;86997616;86997947;86998350;86998350;86998905;86998954;86998905;86998905;86999341;86999441;86999309	-;-;-;-;-;-;-;-;-;-;-;-;-;-;-;-;-;-	2570	Cd1d1	72.32	3.50085	0.325287	10.7623	5.18435e-27	3.43298e-25	0.469352	0.535891	0.35196	0.645632	7.72049	9.85772	8.83426	5.55021
ENSMUSG00000005034.15	chr3;chr3;chr3;chr3;chr3;chr3;chr3;chr3;chr3;chr3;chr3;chr3;chr3;chr3;chr3;chr3;chr3;chr3;chr3;chr3;chr3;chr3;chr3;chr3;chr3;chr3;chr3;chr3;chr3;chr3;chr3;chr3;chr3;chr3;chr3;chr3;chr3;chr3;chr3;chr3;chr3;chr3;chr3;chr3;chr3;chr3;chr3;chr3;chr3;chr3;chr3;chr3;chr3;chr3;chr3;chr3	146729574;146729865;146729865;146729867;146732328;146737934;146737934;146737934;146737934;146737934;146745260;146745260;146745260;146745260;146745260;146746600;146746600;146746600;146746600;146747921;146747921;146747921;146747921;146747973;146747973;146750483;146750483;146750483;146750483;146750483;146750483;146751447;146751447;146751447;146751447;146751447;146751447;146755632;146755632;146755632…	146732713;146732713;146732713;146732713;146732713;146738098;146738098;146738098;146738098;146738098;146745382;146745627;146745382;146745382;146745382;146746695;146746695;146746695;146746695;146748047;146748047;146748047;146748047;146748047;146748047;146750565;146750565;146750565;146750565;146750565;146750565;146751545;146751545;146751545;146751545;146751545;146751545;146755760;146755760;146755760…	-;-;-;-;-;-;-;-;-;-;-;-;-;-;-;-;-;-;-;-;-;-;-;-;-;-;-;-;-;-;-;-;-;-;-;-;-;-;-;-;-;-;-;-;-;-;-;-;-;-;-;-;-;-;-;-	8772	Prkacb	503.386	1.55024	0.144059	10.7612	5.25091e-27	3.46133e-25	2.1696	3.22572	2.91304	4.56884	12.6001	14.396	13.0877	12.649
ENSMUSG00000038521.17	chr6;chr6;chr6;chr6;chr6;chr6;chr6;chr6;chr6;chr6;chr6;chr6;chr6;chr6;chr6;chr6;chr6;chr6;chr6;chr6;chr6;chr6;chr6;chr6;chr6;chr6;chr6;chr6;chr6;chr6;chr6;chr6;chr6;chr6	124530345;124530348;124532541;124532541;124533274;124533274;124533896;124533896;124534358;124534358;124535233;124535233;124536192;124536332;124536332;124537361;124537361;124537361;124540321;124540321;124540321;124540321;124540789;124540789;124540789;124540939;124541333;124541333;124541333;124541333;124542188;124542193;124542198;124542268	124531740;124531740;124532615;124532615;124533402;124533402;124533974;124533974;124534473;124534473;124535386;124535386;124536531;124536531;124536531;124537486;124537486;124537486;124540498;124540377;124540498;124540498;124540996;124540996;124540996;124540996;124541488;124541488;124541488;124541488;124542309;124542321;124542303;124542359	-;-;-;-;-;-;-;-;-;-;-;-;-;-;-;-;-;-;-;-;-;-;-;-;-;-;-;-;-;-;-;-;-;-	3129	C1s1	65.1675	4.34907	0.404168	10.7606	5.28494e-27	3.46806e-25	0.299835	0.280098	0.216812	0.0407914	6.30056	6.02057	7.02783	4.96208
ENSMUSG00000038301.15	chr6;chr6;chr6;chr6;chr6;chr6;chr6;chr6;chr6;chr6;chr6;chr6;chr6;chr6;chr6;chr6;chr6;chr6;chr6;chr6;chr6;chr6;chr6;chr6;chr6;chr6;chr6;chr6;chr6;chr6;chr6;chr6;chr6;chr6;chr6;chr6;chr6;chr6;chr6;chr6;chr6	51523901;51523982;51524260;51524285;51544523;51544524;51544541;51544566;51562018;51562018;51562018;51562018;51562018;51562018;51562018;51575903;51575903;51575903;51575903;51575903;51575903;51579850;51579850;51579850;51579850;51579850;51580302;51580302;51580302;51580302;51580302;51580302;51588216;51588216;51588216;51588216;51588216;51588881;51588881;51588881;51588881	51524034;51524034;51524381;51524429;51544649;51544752;51544649;51544649;51562064;51562064;51562064;51568476;51562064;51562064;51562064;51575989;51575989;51575989;51575989;51575989;51575989;51579950;51579950;51579950;51579950;51579950;51580400;51580400;51580400;51580400;51580377;51580400;51588428;51588428;51588436;51588428;51588428;51589043;51589072;51590670;51590679	+;+;+;+;+;+;+;+;+;+;+;+;+;+;+;+;+;+;+;+;+;+;+;+;+;+;+;+;+;+;+;+;+;+;+;+;+;+;+;+;+	9300	Snx10	696.607	1.63714	0.152268	10.7517	5.81514e-27	3.79888e-25	2.29141	5.62743	3.65949	4.66628	15.044	20.843	18.2713	16.1928
ENSMUSG00000051079.8	chr1;chr1;chr1;chr1;chr1;chr1;chr1;chr1;chr1;chr1;chr1;chr1	144138654;144138667;144140710;144140710;144167287;144167287;144171417;144171417;144175826;144175826;144177116;144177261	144139683;144139683;144140876;144140876;144167348;144167348;144171486;144171486;144175894;144175894;144177275;144177372	-;-;-;-;-;-;-;-;-;-;-;-	1655	Rgs13	164.825	-2.29631	0.21377	-10.742	6.46523e-27	4.20471e-25	11.2566	21.2581	16.6697	24.3705	3.8426	7.85014	5.17678	4.19497
ENSMUSG00000064140.3	chr13;chr13;chr13;chr13;chr13;chr13;chr13;chr13;chr13;chr13;chr13;chr13;chr13;chr13;chr13;chr13;chr13;chr13;chr13;chr13;chr13	23769913;23775449;23778492;23779308;23782441;23782541;23782541;23785877;23785877;23785877;23788211;23788211;23788211;23789335;23789335;23789458;23789458;23789458;23790960;23790960;23790960	23770012;23775494;23778670;23779401;23782988;23782988;23782988;23785972;23785972;23785972;23788441;23788441;23788441;23789357;23789357;23789570;23789570;23789570;23791528;23791528;23791528	+;+;+;+;+;+;+;+;+;+;+;+;+;+;+;+;+;+;+;+;+	1999	Trim38	138.667	-3.00855	0.280094	-10.7412	6.5193e-27	4.22103e-25	9.25243	9.95867	18.6089	16.0264	2.73595	1.88478	1.92867	2.77846
ENSMUSG00000013236.17	chr17;chr17;chr17;chr17;chr17;chr17;chr17;chr17;chr17;chr17;chr17;chr17;chr17;chr17;chr17;chr17;chr17;chr17;chr17;chr17;chr17;chr17;chr17;chr17;chr17;chr17;chr17;chr17;chr17;chr17;chr17;chr17;chr17;chr17;chr17;chr17;chr17;chr17;chr17;chr17;chr17;chr17;chr17;chr17;chr17;chr17;chr17;chr17;chr17;chr17;chr17;chr17;chr17;chr17;chr17;chr17;chr17;chr17;chr17;chr17;chr17;chr17;chr17;chr17;chr17;chr17;chr…	56412426;56412431;56412433;56413299;56413729;56413729;56413729;56413729;56413951;56413951;56413951;56413951;56414680;56414683;56414683;56414683;56414885;56414885;56414885;56416881;56416881;56416881;56417226;56417226;56417226;56417591;56417591;56417591;56418711;56418711;56418711;56418910;56418910;56418910;56419404;56419404;56419404;56419414;56419623;56419623;56419623;56419623;56421240;56421240;564…	56413393;56413393;56413393;56413393;56413864;56413864;56413864;56413864;56414430;56414105;56414105;56414105;56415033;56414808;56414808;56414808;56415011;56415011;56415011;56417059;56417059;56417059;56417511;56417511;56417511;56417745;56417745;56417745;56418830;56418830;56418830;56419085;56419085;56419085;56419527;56419527;56419527;56419527;56419720;56419720;56419720;56419720;56421352;56421352;564…	-;-;-;-;-;-;-;-;-;-;-;-;-;-;-;-;-;-;-;-;-;-;-;-;-;-;-;-;-;-;-;-;-;-;-;-;-;-;-;-;-;-;-;-;-;-;-;-;-;-;-;-;-;-;-;-;-;-;-;-;-;-;-;-;-;-;-;-;-;-;-;-;-;-;-;-;-;-;-;-;-;-;-;-;-;-;-;-;-;-;-;-;-;-;-;-;-;-;-;-;-;-;-;-;-;-;-;-;-;-;-;-;-;-;-;-;-;-;-;-;-;-;-;-;-;-;-;-;-;-;-;-;-;-;-;-;-;-;-;-;-;-;-;-;-;-;-;-;-;-;-;-;-;-;-;-;-;-;-;-;-;-;-;-;-;-;-;-	14990	Ptprs	446.94	2.09695	0.195367	10.7334	7.09397e-27	4.57278e-25	1.15339	1.24452	1.09371	1.30276	6.22799	9.87182	7.37302	6.52626
ENSMUSG00000007594.10	chr8;chr8;chr8;chr8;chr8;chr8;chr8;chr8;chr8	70083457;70083497;70084144;70084420;70084782;70084782;70084782;70086808;70088130	70083563;70083563;70084540;70084540;70084873;70085144;70084887;70087131;70090862	+;+;+;+;+;+;+;+;+	3924	Hapln4	330.045	2.76621	0.258037	10.7202	8.1825e-27	5.25122e-25	2.18595	2.83974	2.017	2.11426	27.8431	18.2431	20.1234	22.5825
ENSMUSG00000021806.4	chr14;chr14;chr14;chr14;chr14;chr14;chr14;chr14;chr14;chr14;chr14;chr14;chr14;chr14;chr14;chr14;chr14;chr14;chr14;chr14;chr14;chr14;chr14;chr14;chr14;chr14;chr14;chr14;chr14;chr14;chr14;chr14;chr14;chr14;chr14;chr14;chr14;chr14;chr14;chr14;chr14;chr14;chr14;chr14;chr14;chr14;chr14;chr14;chr14;chr14;chr14;chr14;chr14;chr14;chr14;chr14;chr14;chr14;chr14;chr14	19751265;19751284;19752241;19752241;19763666;19763666;19768210;19768210;19768237;19777996;19777996;19777996;19778738;19778738;19778738;19779537;19779537;19779537;19781135;19781135;19781135;19789671;19789671;19789671;19790278;19790278;19790278;19791508;19791508;19791508;19797164;19797164;19797164;19798397;19798397;19798397;19802338;19802338;19802338;19803049;19803049;19803049;19805236;19805298;198…	19751565;19751565;19752549;19752549;19763898;19763898;19768937;19768937;19768937;19778145;19778145;19778145;19778983;19778983;19778983;19779737;19779737;19779737;19781365;19781365;19781365;19789814;19789814;19789814;19790406;19790406;19790406;19791651;19791651;19791651;19797283;19797283;19797283;19798645;19798645;19798645;19802559;19802559;19802559;19803218;19803218;19803218;19805427;19805427;198…	+;+;+;+;+;+;+;+;+;+;+;+;+;+;+;+;+;+;+;+;+;+;+;+;+;+;+;+;+;+;+;+;+;+;+;+;+;+;+;+;+;+;+;+;+;+;+;+;+;+;+;+;+;+;+;+;+;+;+;+	5174	Nid2	470.447	1.72039	0.160861	10.6949	1.07527e-26	6.87044e-25	2.64218	4.18636	5.22286	6.83326	18.7811	24.7586	23.5964	19.4445
ENSMUSG00000026483.13	chr1;chr1;chr1;chr1;chr1;chr1;chr1;chr1;chr1;chr1;chr1;chr1;chr1;chr1;chr1;chr1;chr1;chr1;chr1;chr1;chr1;chr1;chr1;chr1;chr1;chr1;chr1;chr1;chr1;chr1;chr1;chr1;chr1;chr1;chr1;chr1;chr1;chr1;chr1;chr1;chr1;chr1;chr1;chr1;chr1;chr1;chr1;chr1;chr1;chr1	151571186;151571373;151571443;151571452;151571496;151636404;151636404;151636404;151636404;151641428;151641428;151641428;151641428;151644875;151644875;151644875;151644875;151649279;151649279;151649279;151677167;151689519;151689519;151689519;151689519;151695690;151695690;151695690;151696125;151696125;151696125;151700109;151700109;151700109;151703702;151703702;151703702;151705987;151705987;151705987…	151571265;151571584;151571584;151571584;151571584;151636534;151636534;151636534;151636534;151641559;151641559;151641559;151641559;151644989;151644989;151644898;151644989;151649443;151649443;151649443;151677232;151689634;151690182;151689634;151689634;151695794;151695794;151695794;151696287;151696287;151696287;151700296;151700296;151700296;151703863;151703863;151703863;151706097;151706097;151706097…	+;+;+;+;+;+;+;+;+;+;+;+;+;+;+;+;+;+;+;+;+;+;+;+;+;+;+;+;+;+;+;+;+;+;+;+;+;+;+;+;+;+;+;+;+;+;+;+;+;+	7380	Fam129a	246.202	2.29406	0.214729	10.6835	1.21603e-26	7.73587e-25	0.5085	1.35722	1.7006	1.52195	8.34146	10.6154	7.33313	8.00486
ENSMUSG00000008153.11	chr6;chr6;chr6;chr6;chr6;chr6;chr6;chr6;chr6;chr6;chr6;chr6;chr6;chr6;chr6;chr6;chr6;chr6;chr6;chr6;chr6;chr6;chr6;chr6;chr6;chr6;chr6;chr6;chr6;chr6;chr6;chr6;chr6;chr6;chr6;chr6;chr6;chr6;chr6;chr6;chr6;chr6;chr6;chr6;chr6;chr6;chr6;chr6;chr6;chr6	124430759;124430759;124431304;124431958;124431958;124431958;124433408;124436772;124436818;124436818;124437375;124437375;124438270;124438270;124438270;124438759;124438759;124438759;124438904;124449490;124449490;124449490;124449774;124449774;124450706;124450706;124451306;124451306;124455929;124456877;124456877;124456877;124457856;124457856;124457856;124458544;124458544;124459158;124459158;124459766…	124431732;124431732;124431732;124432160;124432160;124432160;124433503;124436953;124436953;124436953;124437520;124437520;124438440;124438440;124438440;124438879;124438985;124438985;124438985;124450172;124449638;124449638;124449931;124449931;124450759;124450759;124451468;124451468;124456176;124456989;124456989;124456989;124457885;124458137;124458137;124458729;124458729;124459307;124459307;124459974…	-;-;-;-;-;-;-;-;-;-;-;-;-;-;-;-;-;-;-;-;-;-;-;-;-;-;-;-;-;-;-;-;-;-;-;-;-;-;-;-;-;-;-;-;-;-;-;-;-;-	4968	Clstn3	109.069	2.90574	0.272191	10.6754	1.32718e-26	8.40623e-25	0.458624	0.478838	0.409664	0.924902	4.91556	6.38092	7.81796	4.92929
ENSMUSG00000041658.12	chrX;chrX;chrX;chrX;chrX;chrX;chrX;chrX;chrX;chrX;chrX;chrX;chrX;chrX;chrX;chrX	153139981;153139987;153141364;153141364;153143976;153143976;153148452;153150362;153150362;153153131;153153131;153158195;153160402;153163078;153170187;153171216	153140575;153140575;153141397;153141397;153144075;153144075;153148535;153150428;153150428;153153187;153153353;153158290;153160524;153163169;153170302;153171943	+;+;+;+;+;+;+;+;+;+;+;+;+;+;+;+	2258	Rragb	71.6142	5.98357	0.562137	10.6443	1.85333e-26	1.1688e-24	0	0.0554489	0.150222	0.226105	8.16765	11.565	7.96807	10.9571
ENSMUSG00000079164.8	chr1;chr1;chr1;chr1;chr1;chr1;chr1;chr1;chr1;chr1;chr1;chr1;chr1;chr1;chr1;chr1	182954788;182954788;182954822;182954828;182957946;182969014;182969014;182969014;182969014;182969686;182969710;182972177;182972371;182972371;182973171;182973171	182954882;182954882;182954882;182954882;182958069;182969141;182969141;182969141;182969141;182970260;182970024;182975994;182972472;182972472;182975692;182976044	+;+;+;+;+;+;+;+;+;+;+;+;+;+;+;+	4790	Tlr5	59.8424	4.13878	0.389029	10.6387	1.96779e-26	1.23563e-24	0.0559608	0.313663	0.0944194	0.133232	3.92988	3.55313	3.51765	3.50494
ENSMUSG00000023915.4	chr17;chr17;chr17;chr17;chr17;chr17	43016555;43037595;43039695;43064968;43085336;43087743	43017092;43038246;43040189;43065233;43085564;43089188	+;+;+;+;+;+	3626	Tnfrsf21	79.2188	-2.67776	0.251992	-10.6264	2.24643e-26	1.40455e-24	2.51345	4.97224	3.67952	5.66725	0.806777	1.14656	1.10265	0.626627
ENSMUSG00000023044.2	chr15;chr15;chr15;chr15;chr15;chr15;chr15;chr15;chr15;chr15;chr15;chr15;chr15;chr15;chr15;chr15;chr15;chr15;chr15;chr15;chr15;chr15;chr15;chr15;chr15;chr15;chr15;chr15;chr15;chr15;chr15;chr15;chr15;chr15;chr15;chr15;chr15;chr15;chr15;chr15;chr15;chr15;chr15;chr15;chr15;chr15;chr15;chr15;chr15;chr15;chr15;chr15;chr15;chr15;chr15;chr15;chr15;chr15;chr15;chr15;chr15;chr15;chr15;chr15;chr15;chr15;chr…	102176999;102177313;102177319;102177594;102178391;102178525;102178527;102178527;102178527;102178581;102178781;102178781;102178781;102178781;102178781;102178781;102178961;102178961;102178961;102178961;102178961;102178961;102178961;102179521;102179521;102179521;102179521;102179521;102179521;102179546;102179829;102179829;102179829;102179829;102179829;102179971;102179971;102179971;102179971;102179971…	102177786;102177786;102177786;102177786;102178616;102178616;102178616;102178616;102178616;102178616;102178832;102178832;102178832;102178832;102178832;102178832;102179160;102179160;102179160;102179160;102179160;102179019;102179160;102179602;102179602;102179602;102179602;102179602;102179602;102179602;102179893;102179861;102179893;102179893;102179893;102180087;102180087;102180087;102180087;102180087…	-;-;-;-;-;-;-;-;-;-;-;-;-;-;-;-;-;-;-;-;-;-;-;-;-;-;-;-;-;-;-;-;-;-;-;-;-;-;-;-;-;-;-;-;-;-;-;-;-;-;-;-;-;-;-;-;-;-;-;-;-;-;-;-;-;-;-;-;-;-;-;-;-;-;-;-;-;-;-;-;-;-;-;-;-;-;-;-;-;-;-;-;-;-;-;-;-;-;-;-;-;-;-;-;-;-;-;-;-;-;-;-;-;-;-;-;-;-;-;-;-;-;-;-;-;-;-;-;-;-;-;-;-;-;-;-;-;-;-;-;-;-;-;-;-;-;-;-;-;-;-;-;-;-;-	3831	Csad	953.909	1.32516	0.124766	10.6212	2.37557e-26	1.47895e-24	11.335	17.1252	15.2586	18.1909	42.0647	60.2969	65.7123	53.115
ENSMUSG00000071723.7	chrX;chrX;chrX;chrX;chrX;chrX	94636069;94636076;94638246;94639093;94640926;94642760	94638559;94636575;94638380;94639234;94641588;94643244	+;+;+;+;+;+	3781	Gspt2	83.4264	4.6132	0.434404	10.6196	2.41542e-26	1.49735e-24	0.319025	0.0662278	0.0299041	0.337573	6.69422	7.00969	6.5335	5.70892
ENSMUSG00000026478.14	chr1;chr1;chr1;chr1;chr1;chr1;chr1;chr1;chr1;chr1;chr1;chr1;chr1;chr1;chr1;chr1;chr1;chr1;chr1;chr1;chr1;chr1;chr1;chr1;chr1;chr1;chr1;chr1;chr1;chr1;chr1;chr1;chr1;chr1;chr1;chr1;chr1;chr1;chr1;chr1;chr1;chr1;chr1;chr1	153218922;153218922;153223659;153226384;153227511;153228735;153228735;153228761;153228815;153229042;153229042;153229042;153229042;153230722;153230722;153231734;153231734;153233485;153233485;153234448;153234448;153239255;153239255;153240317;153241877;153242629;153243231;153246938;153247237;153248617;153249040;153249565;153249565;153249845;153249845;153250387;153250387;153250612;153251077;153251952…	153221729;153220150;153223758;153226542;153227710;153228849;153228849;153228849;153228849;153229191;153229418;153229191;153229144;153230866;153230866;153231807;153231871;153233564;153233564;153234653;153234653;153239326;153239411;153240495;153242019;153242782;153243476;153247126;153247458;153249152;153249152;153249754;153249754;153249967;153249967;153250461;153250523;153250710;153251194;153252140…	-;-;-;-;-;-;-;-;-;-;-;-;-;-;-;-;-;-;-;-;-;-;-;-;-;-;-;-;-;-;-;-;-;-;-;-;-;-;-;-;-;-;-;-	8272	Lamc1	442.444	1.97246	0.185866	10.6123	2.61317e-26	1.61308e-24	1.27999	3.10285	1.96829	3.41002	11.6089	14.9678	15.3633	11.0024
ENSMUSG00000037797.14	chr3;chr3;chr3;chr3;chr3;chr3;chr3;chr3;chr3;chr3;chr3;chr3;chr3;chr3;chr3;chr3;chr3;chr3	138415466;138415487;138415495;138418089;138418125;138418125;138418708;138419190;138419190;138420625;138420625;138422162;138422162;138423994;138423994;138427971;138429037;138430725	138415549;138415549;138415549;138418226;138418226;138418226;138418778;138419328;138419328;138420712;138420712;138422393;138422393;138424254;138424028;138428100;138429175;138430892	+;+;+;+;+;+;+;+;+;+;+;+;+;+;+;+;+;+	1450	Adh4	139.267	-4.28694	0.404413	-10.6004	2.96695e-26	1.82374e-24	15.1588	10.5344	21.2098	32.5693	1.75435	0.716799	1.08326	2.08933
ENSMUSG00000049804.9	chrX;chrX;chrX;chrX;chrX;chrX	134686519;134687148;134688017;134688450;134688820;134689217	134686637;134687225;134688106;134688532;134688904;134696757	+;+;+;+;+;+	7996	Armcx4	62.7422	5.61592	0.530909	10.5779	3.77151e-26	2.30854e-24	0	0.0313166	0.0424214	0.0638501	2.25875	2.98965	2.30369	1.98912
ENSMUSG00000020085.15	chr10;chr10;chr10;chr10;chr10;chr10;chr10;chr10;chr10;chr10;chr10;chr10;chr10;chr10;chr10;chr10;chr10;chr10;chr10;chr10;chr10;chr10;chr10;chr10;chr10;chr10;chr10;chr10;chr10;chr10;chr10;chr10;chr10;chr10;chr10;chr10;chr10;chr10;chr10;chr10;chr10;chr10;chr10;chr10;chr10;chr10;chr10	61715263;61715287;61715311;61715323;61715332;61715879;61720649;61725856;61725856;61725856;61725856;61725856;61726365;61726365;61726365;61726365;61726365;61727647;61727647;61727647;61727647;61727647;61728129;61728129;61728129;61728129;61728148;61732323;61732323;61732323;61732323;61732323;61734277;61734277;61734277;61734277;61734277;61735458;61735458;61735458;61735458;61736583;61736583;61736583;617…	61715352;61715352;61715352;61715352;61715352;61716235;61720731;61726054;61726054;61726054;61726054;61726054;61726480;61726480;61726480;61726480;61726480;61727766;61727766;61727921;61727766;61727766;61728221;61728221;61728221;61728221;61728221;61732431;61732431;61732431;61732431;61732431;61734429;61734570;61734429;61734429;61734429;61735658;61735658;61735658;61735658;61738647;61736758;61736758;617…	+;+;+;+;+;+;+;+;+;+;+;+;+;+;+;+;+;+;+;+;+;+;+;+;+;+;+;+;+;+;+;+;+;+;+;+;+;+;+;+;+;+;+;+;+;+;+	4121	Aifm2	428.376	1.20521	0.114027	10.5695	4.12676e-26	2.51542e-24	4.52066	6.80554	7.98412	8.33152	19.3517	25.0003	23.3888	22.0237
ENSMUSG00000026393.10	chr1;chr1;chr1;chr1;chr1;chr1;chr1;chr1;chr1;chr1;chr1;chr1;chr1;chr1;chr1;chr1;chr1;chr1;chr1;chr1;chr1;chr1;chr1;chr1;chr1;chr1;chr1;chr1;chr1;chr1;chr1;chr1;chr1;chr1;chr1	138482875;138483837;138484112;138498576;138498576;138502571;138502571;138513745;138515625;138515625;138515625;138516528;138516528;138516528;138516528;138532737;138532737;138532737;138532737;138534364;138534364;138534364;138534364;138544203;138544203;138544203;138544203;138561703;138561703;138561703;138561703;138619552;138619552;138619552;138619904	138487110;138487110;138487110;138498689;138498689;138502665;138502665;138515732;138515732;138515732;138515732;138516636;138516636;138516636;138516636;138532847;138532847;138532847;138532847;138534426;138534426;138534426;138534426;138544343;138544343;138544343;138544343;138561785;138561785;138561785;138561785;138619704;138619674;138619749;138620141	-;-;-;-;-;-;-;-;-;-;-;-;-;-;-;-;-;-;-;-;-;-;-;-;-;-;-;-;-;-;-;-;-;-;-	7376	Nek7	120.466	-2.50068	0.236872	-10.5571	4.71068e-26	2.85938e-24	1.68986	3.78531	2.48331	4.53372	0.77597	0.775009	0.793723	0.684547
ENSMUSG00000024063.12	chr17;chr17;chr17;chr17;chr17;chr17	72918305;72921188;72921188;72937872;72939256;72939256	72918578;72921290;72921290;72938014;72939345;72941942	+;+;+;+;+;+	3207	Lbh	540.64	-2.06313	0.195869	-10.5332	6.0708e-26	3.66968e-24	24.5318	28.3826	22.6346	41.5107	9.32013	10.776	10.6416	9.40726
ENSMUSG00000039693.11	chr4;chr4;chr4;chr4;chr4;chr4;chr4;chr4;chr4;chr4;chr4;chr4;chr4;chr4	48539935;48540079;48540499;48540546;48549922;48552380;48552380;48552380;48552380;48559947;48560844;48560844;48560844;48560844	48539997;48540271;48540568;48540568;48549997;48552553;48552830;48552830;48552830;48559990;48561918;48561577;48561919;48561918	+;+;+;+;+;+;+;+;+;+;+;+;+;+	1973	Msantd3	148.805	1.85017	0.175778	10.5256	6.58346e-26	3.96314e-24	2.78513	3.42676	3.26651	4.85187	15.6006	20.8741	18.6723	17.7862
ENSMUSG00000075702.9	chr11;chr11;chr11;chr11;chr11;chr11;chr11;chr11;chr11;chr11;chr11	3514684;3514702;3514867;3516261;3516261;3516261;3516486;3516486;3516842;3517002;3517002	3515073;3515073;3515073;3516296;3516296;3517348;3516920;3516520;3516920;3517351;3517130	+;+;+;+;+;+;+;+;+;+;+	1481	Selm	1515.46	1.55663	0.148088	10.5115	7.64489e-26	4.58316e-24	31.131	64.5885	71.1537	64.8093	224.579	212.03	251.261	250.842
ENSMUSG00000035104.14	chr6;chr6;chr6;chr6;chr6;chr6;chr6;chr6;chr6;chr6;chr6;chr6	82041043;82041623;82041688;82044315;82046678;82052307;82071055;82071055;82071055;82091794;82091794;82091794	82041267;82041901;82041901;82044508;82047150;82052446;82071242;82071242;82071242;82092160;82093099;82091895	+;+;+;+;+;+;+;+;+;+;+;+	2805	Eva1a	156.592	2.22924	0.212152	10.5077	7.95978e-26	4.75238e-24	1.81568	2.9906	1.69299	2.00214	12.9684	16.2573	15.221	12.3305
ENSMUSG00000005980.15	chr16;chr16;chr16;chr16;chr16;chr16;chr16;chr16;chr16;chr16;chr16;chr16;chr16;chr16;chr16;chr16;chr16;chr16;chr16;chr16;chr16;chr16;chr16;chr16;chr16;chr16;chr16;chr16;chr16;chr16;chr16;chr16;chr16;chr16;chr16;chr16;chr16;chr16;chr16;chr16;chr16;chr16;chr16;chr16;chr16;chr16;chr16;chr16;chr16;chr16;chr16;chr16;chr16;chr16;chr16;chr16;chr16;chr16;chr16;chr16;chr16;chr16;chr16;chr16;chr16;chr16	4036942;4036970;4036973;4037031;4037098;4037101;4037155;4037276;4037304;4037308;4037357;4037357;4037357;4037357;4037550;4037550;4037550;4037550;4037550;4037550;4037550;4037550;4037954;4037954;4037954;4037954;4037954;4037954;4037954;4038187;4038187;4038187;4038187;4038187;4038187;4038187;4038222;4038516;4038516;4038516;4038516;4038516;4038516;4038516;4038943;4038943;4038943;4038943;4038943;4038943…	4037174;4037434;4037276;4037174;4038042;4037174;4037174;4037434;4037434;4037434;4037434;4037434;4037434;4037434;4038042;4037697;4037697;4037697;4037697;4037697;4037697;4037697;4038042;4038042;4038270;4038021;4038042;4038042;4038042;4038270;4038260;4038270;4040023;4038270;4038270;4038270;4038270;4038631;4038871;4038631;4038631;4038631;4038631;4038631;4038992;4038992;4039055;4039055;4039055;4039055…	+;+;+;+;+;+;+;+;+;+;+;+;+;+;+;+;+;+;+;+;+;+;+;+;+;+;+;+;+;+;+;+;+;+;+;+;+;+;+;+;+;+;+;+;+;+;+;+;+;+;+;+;+;+;+;+;+;+;+;+;+;+;+;+;+;+	3083	Dnase1	1282.13	-3.81215	0.365119	-10.4408	1.61375e-25	9.59553e-24	78.0768	30.0927	126.087	90.2522	7.0134	11.3358	7.17901	8.76203
ENSMUSG00000031749.12	chr8;chr8;chr8;chr8;chr8;chr8;chr8;chr8;chr8;chr8;chr8;chr8;chr8;chr8;chr8;chr8;chr8;chr8;chr8;chr8	110919922;110919922;110919958;110921409;110931921;110940904;110956758;110956758;110956758;110956758;110956758;110962169;110962169;110967417;110967417;110969188;110969188;110969544;110969544;110970102	110920105;110920105;110920105;110921611;110932005;110941100;110957012;110957186;110958050;110956987;110958050;110962362;110962362;110967596;110967596;110969233;110969233;110969663;110969823;110972480	+;+;+;+;+;+;+;+;+;+;+;+;+;+;+;+;+;+;+;+	5041	St3gal2	103.222	2.33557	0.223887	10.4319	1.77278e-25	1.04983e-23	0.584919	0.745112	0.829892	0.78491	4.79391	5.90193	6.34509	4.10669
ENSMUSG00000027907.4	chr3;chr3;chr3	93520488;93524051;93525992	93520553;93524199;93526287	+;+;+	511	S100a11	1230.4	1.63563	0.156837	10.4289	1.82994e-25	1.0793e-23	112.519	124.469	128.777	132.132	535.642	564.172	598.556	543.211
ENSMUSG00000034612.7	chr10;chr10;chr10	82985498;83092069;83190945	82985982;83092154;83195900	+;+;+	5527	Chst11	165.424	2.36629	0.227068	10.421	1.98787e-25	1.16771e-23	0.72748	1.33653	0.81829	1.40869	6.55856	8.65035	10.1275	5.84675
ENSMUSG00000000555.8	chr15;chr15;chr15;chr15;chr15;chr15;chr15;chr15;chr15;chr15;chr15;chr15;chr15;chr15;chr15;chr15;chr15;chr15;chr15;chr15;chr15;chr15;chr15;chr15;chr15;chr15;chr15;chr15;chr15;chr15;chr15;chr15;chr15;chr15;chr15;chr15;chr15;chr15;chr15;chr15;chr15;chr15;chr15;chr15;chr15;chr15;chr15;chr15;chr15;chr15;chr15;chr15;chr15;chr15;chr15;chr15;chr15;chr15;chr15;chr15;chr15;chr15;chr15;chr15;chr15;chr15;chr…	103344286;103344286;103345952;103345952;103346581;103346581;103347671;103347671;103347892;103347892;103349612;103349612;103350165;103350165;103350374;103350374;103350574;103350574;103350617;103350764;103350764;103350776;103350946;103350946;103350946;103351378;103351378;103351541;103351541;103352015;103352015;103352258;103352258;103352484;103352484;103352916;103352916;103353143;103353143;103353574…	103345352;103345352;103346074;103346074;103346682;103346682;103347784;103347784;103347975;103347975;103349764;103349764;103350270;103350270;103350454;103350454;103350653;103350653;103350653;103350856;103350856;103350856;103351378;103351096;103351096;103351445;103351445;103351678;103351678;103352169;103352169;103352313;103352313;103352585;103352585;103352961;103352961;103353334;103353334;103353782…	-;-;-;-;-;-;-;-;-;-;-;-;-;-;-;-;-;-;-;-;-;-;-;-;-;-;-;-;-;-;-;-;-;-;-;-;-;-;-;-;-;-;-;-;-;-;-;-;-;-;-;-;-;-;-;-;-;-;-;-;-;-;-;-;-;-;-	4933	Itga5	363.211	1.56188	0.150118	10.4044	2.36754e-25	1.38515e-23	3.47767	4.18784	3.82774	4.52795	16.0631	18.8572	17.4836	15.3022
ENSMUSG00000044788.10	chr11;chr11;chr11;chr11;chr11;chr11;chr11;chr11	115279622;115284200;115285299;115286118;115294985;115296538;115297314;115297494	115283655;115284379;115285486;115286298;115296704;115296704;115297514;115297663	-;-;-;-;-;-;-;-	6653	Fads6	97.0522	3.27818	0.315679	10.3845	2.91614e-25	1.69929e-23	0.282033	0.263468	0.407878	0.211033	4.68384	3.22212	3.92771	4.21211
ENSMUSG00000021725.9	chr13;chr13;chr13;chr13;chr13;chr13;chr13;chr13;chr13;chr13;chr13;chr13;chr13;chr13;chr13;chr13;chr13;chr13;chr13;chr13;chr13;chr13;chr13;chr13;chr13;chr13;chr13;chr13;chr13;chr13;chr13;chr13;chr13;chr13;chr13;chr13;chr13;chr13;chr13;chr13;chr13;chr13;chr13;chr13;chr13;chr13;chr13;chr13;chr13;chr13;chr13;chr13;chr13;chr13;chr13;chr13;chr13;chr13;chr13;chr13;chr13;chr13;chr13;chr13;chr13;chr13;chr…	116854820;116854913;116854961;116862210;116862210;116862210;116863075;116863075;116863075;116864186;116864186;116864186;116867036;116867036;116867036;116868126;116868126;116868126;116868440;116868440;116868440;116869423;116869423;116869423;116871643;116871643;116871643;116876531;116876531;116876531;116877491;116877491;116877491;116878995;116878995;116878995;116893000;116893000;116893000;116893014…	116855292;116855292;116855292;116862294;116862294;116862294;116863144;116863144;116863144;116864259;116864259;116864259;116867105;116867105;116867105;116868198;116868198;116868198;116868552;116868552;116868552;116869471;116869471;116869471;116871710;116871710;116871710;116876596;116876596;116876596;116877616;116877616;116877616;116879087;116879087;116879087;116893095;116893095;116893095;116893095…	-;-;-;-;-;-;-;-;-;-;-;-;-;-;-;-;-;-;-;-;-;-;-;-;-;-;-;-;-;-;-;-;-;-;-;-;-;-;-;-;-;-;-;-;-;-;-;-;-;-;-;-;-;-;-;-;-;-;-;-;-;-;-;-;-;-;-;-;-;-;-;-;-;-;-;-;-;-;-;-;-;-;-;-;-;-;-;-;-;-;-;-;-;-;-;-;-	8882	Parp8	71.0719	3.10019	0.299392	10.355	3.97384e-25	2.30641e-23	0.0603585	0.197349	0.216409	0.273034	1.61816	2.85233	2.07389	2.41603
ENSMUSG00000059970.7	chr12;chr12;chr12	76404176;76404409;76404529	76404289;76406934;76406938	+;+;+	2644	Hspa2	62.3957	3.00244	0.290021	10.3525	4.0769e-25	2.35684e-23	0.202763	0.805016	0.641455	0.675836	6.73472	6.87926	6.42676	5.8723
ENSMUSG00000044254.6	chr4;chr4;chr4;chr4;chr4;chr4;chr4;chr4;chr4;chr4;chr4;chr4	106442329;106444677;106446596;106447130;106447507;106448860;106450040;106454225;106454513;106456865;106458837;106463695	106443558;106444858;106446773;106447278;106447680;106449043;106450236;106454366;106454646;106456988;106459028;106464329	-;-;-;-;-;-;-;-;-;-;-;-	3521	Pcsk9	2383.78	3.35097	0.324998	10.3107	6.30191e-25	3.6287e-23	3.15938	19.1308	20.3271	13.8113	186.252	188.478	223.861	162.01
ENSMUSG00000004383.18	chr8;chr8;chr8;chr8;chr8;chr8;chr8;chr8;chr8;chr8;chr8;chr8;chr8;chr8;chr8;chr8;chr8;chr8;chr8;chr8;chr8;chr8;chr8;chr8;chr8;chr8;chr8;chr8;chr8;chr8;chr8;chr8;chr8;chr8;chr8;chr8;chr8;chr8;chr8;chr8;chr8;chr8;chr8;chr8;chr8;chr8;chr8;chr8	72814599;72814599;72814599;72818076;72818076;72818076;72823693;72823693;72823693;72837407;72837407;72837407;72852125;72852125;72852125;72859190;72859190;72859190;72883208;72883208;72883208;72885691;72885691;72885691;72912056;72912056;72912056;73045064;73048294;73048294;73048294;73098830;73098830;73098830;73098830;73116403;73116403;73116403;73131831;73131831;73131831;73214125;73214125;73214125;733…	72816021;72816021;72816021;72818271;72818271;72818271;72823839;72823839;72823839;72837685;72837685;72837685;72852288;72852288;72852288;72859345;72859345;72859345;72883333;72883333;72883333;72885803;72885803;72885803;72912160;72912160;72912160;73048465;73048465;73048465;73048465;73098913;73098953;73098953;73098953;73116485;73116485;73116485;73132132;73132132;73132132;73214312;73214312;73214312;733…	-;-;-;-;-;-;-;-;-;-;-;-;-;-;-;-;-;-;-;-;-;-;-;-;-;-;-;-;-;-;-;-;-;-;-;-;-;-;-;-;-;-;-;-;-;-;-;-	7976	Large	319.698	1.9591	0.190224	10.2989	7.12392e-25	4.08588e-23	1.04183	2.27614	1.40342	2.60842	8.73874	11.0438	11.5115	8.27715
ENSMUSG00000050288.6	chr11	102604396	102608058	+	3663	Fzd2	271.569	2.46251	0.23912	10.2982	7.17812e-25	4.10082e-23	2.3783	3.0079	1.6051	2.71789	14.41	23.5154	22.7658	17.4028
ENSMUSG00000016541.10	chr15;chr15;chr15;chr15;chr15;chr15;chr15;chr15;chr15;chr15;chr15;chr15	85336245;85359454;85365277;85375322;85376544;85382904;85386991;85391638;85393337;85438102;85462280;85462921	85336580;85359645;85365359;85375418;85376702;85382984;85387156;85391746;85393506;85438165;85462467;85463212	+;+;+;+;+;+;+;+;+;+;+;+	1937	Atxn10	615.717	1.1848	0.115215	10.2834	8.37344e-25	4.76501e-23	12.1779	25.0795	21.4226	27.8731	60.4104	73.3775	70.7698	68.6219
ENSMUSG00000063239.17	chr17;chr17;chr17;chr17;chr17;chr17;chr17;chr17;chr17;chr17;chr17;chr17;chr17;chr17;chr17;chr17;chr17;chr17;chr17;chr17;chr17;chr17;chr17;chr17;chr17;chr17;chr17;chr17;chr17;chr17;chr17;chr17;chr17;chr17;chr17;chr17;chr17;chr17;chr17;chr17;chr17;chr17;chr17;chr17;chr17;chr17;chr17;chr17;chr17;chr17;chr17;chr17;chr17;chr17;chr17;chr17;chr17;chr17;chr17;chr17;chr17;chr17;chr17;chr17;chr17;chr17;chr…	27422387;27425899;27425907;27426243;27426556;27426784;27431332;27431332;27431332;27431332;27431332;27434533;27434533;27434533;27434533;27434533;27434533;27438296;27438296;27438296;27438296;27438296;27438296;27438662;27438662;27438662;27438662;27438662;27438662;27450125;27450125;27450125;27450125;27450156;27451629;27451905;27451905;27451905;27451905;27451905;27451905;27451905;27451905;27454487;274…	27422781;27426833;27426833;27426833;27426833;27426833;27431578;27431578;27431578;27431578;27431578;27435468;27435468;27435468;27435468;27435468;27435468;27438432;27438432;27438432;27438432;27438432;27438432;27438862;27438862;27438862;27438862;27438862;27438862;27450265;27450265;27450265;27450265;27450265;27451822;27452059;27452059;27452059;27452059;27452059;27452059;27452059;27452059;27454622;274…	-;-;-;-;-;-;-;-;-;-;-;-;-;-;-;-;-;-;-;-;-;-;-;-;-;-;-;-;-;-;-;-;-;-;-;-;-;-;-;-;-;-;-;-;-;-;-;-;-;-;-;-;-;-;-;-;-;-;-;-;-;-;-;-;-;-;-	5977	Grm4	87.1132	3.03728	0.29591	10.2642	1.02162e-24	5.79103e-23	0.134542	0.293266	0.586429	0.384383	2.97919	4.30385	4.08525	4.7941
ENSMUSG00000027533.10	chr3;chr3;chr3;chr3;chr3;chr3	10012548;10012605;10014971;10015472;10016067;10016067	10012718;10015573;10015143;10015573;10016607;10016335	+;+;+;+;+;+	3567	Fabp5	414.345	1.67879	0.163673	10.257	1.10064e-24	6.21479e-23	3.49437	8.07313	6.7517	6.19038	23.6409	32.052	32.1454	22.2593
ENSMUSG00000037712.16	chr14;chr14;chr14;chr14;chr14;chr14;chr14;chr14;chr14;chr14;chr14;chr14;chr14;chr14;chr14;chr14;chr14;chr14;chr14;chr14;chr14;chr14;chr14;chr14;chr14;chr14;chr14;chr14;chr14;chr14;chr14;chr14	45458795;45461767;45462116;45464724;45465084;45467338;45468503;45469240;45469314;45472772;45472772;45475573;45475573;45475888;45475888;45475898;45476418;45477640;45482432;45482432;45482515;45482517;45504497;45504497;45504497;45504672;45518896;45529425;45529425;45529425;45529934;45529934	45460023;45461908;45462240;45464945;45465190;45467462;45468552;45469374;45469374;45472879;45472879;45475675;45475675;45476113;45476113;45476113;45476450;45477861;45482566;45482566;45482566;45483969;45504730;45504730;45504730;45504730;45518940;45529786;45529591;45529591;45529964;45530118	-;-;-;-;-;-;-;-;-;-;-;-;-;-;-;-;-;-;-;-;-;-;-;-;-;-;-;-;-;-;-;-	5191	Fermt2	65.0069	6.00371	0.586666	10.2336	1.40183e-24	7.88488e-23	0.0774568	0.0241194	0.0217814	0.049176	3.25877	4.88044	3.38345	3.72053
ENSMUSG00000021194.6	chr12;chr12;chr12;chr12;chr12;chr12;chr12;chr12;chr12;chr12;chr12;chr12;chr12	102554969;102554986;102555885;102555885;102558068;102558466;102559289;102559289;102561345;102561345;102561667;102562598;102564610	102555170;102555170;102556406;102555931;102558559;102558559;102559357;102559357;102561475;102561503;102562083;102563073;102565028	+;+;+;+;+;+;+;+;+;+;+;+;+	2756	Chga	1373.03	-2.17056	0.212271	-10.2254	1.52605e-24	8.55057e-23	47.6581	128.429	92.4312	97.3019	24.9211	21.9676	39.2214	25.7408
ENSMUSG00000058656.13	chr15;chr15;chr15;chr15;chr15;chr15;chr15;chr15;chr15;chr15;chr15;chr15;chr15;chr15;chr15;chr15;chr15	53453810;53461621;53462194;53658350;53658350;53658350;53719615;53719645;53818794;53860104;53860104;53860104;53860104;53902369;53902369;53902503;53902503	53462216;53462216;53462216;53658490;53658490;53658490;53719744;53719744;53819050;53860282;53860282;53860282;53860282;53902381;53902530;53902537;53902537	-;-;-;-;-;-;-;-;-;-;-;-;-;-;-;-;-	9283	Samd12	109.184	3.68421	0.360384	10.223	1.56433e-24	8.73149e-23	0.0433134	0.323698	0.14616	0.26124	2.39774	5.48622	3.01491	2.84199
ENSMUSG00000020839.16	chr11;chr11;chr11;chr11;chr11;chr11;chr11;chr11;chr11;chr11;chr11;chr11;chr11;chr11;chr11;chr11;chr11;chr11;chr11;chr11;chr11;chr11	76902159;76904475;76904543;76904545;76904562;76906913;76906913;76906913;76907115;76910047;76910047;76910047;76910047;76913974;76913974;76913974;76915455;76915455;76915455;76916026;76916026;76916026	76902216;76904646;76904646;76904646;76904646;76907191;76907191;76907191;76907191;76910325;76910325;76910108;76910325;76914077;76914077;76914077;76915495;76915495;76915495;76916097;76916586;76916587	+;+;+;+;+;+;+;+;+;+;+;+;+;+;+;+;+;+;+;+;+;+	1495	Tmigd1	380.2	3.91558	0.383489	10.2104	1.78088e-24	9.90223e-23	2.68949	1.25622	4.15966	5.63479	88.9905	84.6434	39.4471	77.0048
ENSMUSG00000025196.4	chr19;chr19;chr19;chr19;chr19;chr19;chr19;chr19;chr19;chr19;chr19;chr19	43956307;43959986;43962000;43963731;43966175;43966175;43968453;43968453;43970002;43973933;43980803;43986066	43956636;43960104;43963830;43963830;43966314;43966314;43968693;43968564;43970184;43974088;43980999;43986556	-;-;-;-;-;-;-;-;-;-;-;-	3688	Cpn1	267.396	2.76906	0.272028	10.1793	2.45275e-24	1.35862e-22	2.21681	1.49375	1.37962	2.69947	18.6578	20.6434	22.0694	16.4976
ENSMUSG00000024215.13	chr17;chr17;chr17;chr17;chr17;chr17;chr17;chr17;chr17;chr17;chr17;chr17;chr17;chr17;chr17;chr17;chr17;chr17;chr17;chr17;chr17;chr17;chr17;chr17;chr17	27714352;27714447;27714449;27714505;27714663;27717169;27717169;27717169;27717169;27717418;27717418;27717418;27717418;27718024;27718024;27718024;27719965;27719965;27719965;27719992;27728553;27728553;27728553;27728553;27728842	27715046;27715046;27714610;27715046;27715046;27717315;27717315;27717315;27717315;27717582;27717465;27717465;27717465;27718221;27718221;27718221;27720396;27720396;27720548;27720548;27728684;27728889;27728951;27728950;27728924	-;-;-;-;-;-;-;-;-;-;-;-;-;-;-;-;-;-;-;-;-;-;-;-;-	2188	Spdef	279.928	-2.20014	0.216172	-10.1777	2.49374e-24	1.37609e-22	17.1514	19.7991	23.8743	30.5091	4.5342	10.0349	8.09246	5.99999
ENSMUSG00000026797.16	chr2;chr2;chr2;chr2;chr2;chr2;chr2;chr2;chr2;chr2;chr2;chr2;chr2;chr2;chr2;chr2;chr2;chr2;chr2;chr2;chr2;chr2;chr2;chr2;chr2;chr2;chr2;chr2;chr2;chr2;chr2;chr2;chr2;chr2;chr2;chr2;chr2;chr2;chr2;chr2;chr2;chr2;chr2;chr2;chr2;chr2;chr2;chr2;chr2;chr2;chr2;chr2;chr2;chr2;chr2;chr2;chr2;chr2;chr2;chr2	32787602;32787607;32787961;32794588;32796016;32796016;32796016;32798105;32798105;32798105;32800580;32800580;32800580;32801820;32801820;32801820;32802754;32802754;32802754;32806069;32806069;32806069;32806721;32806721;32806721;32808002;32808002;32808002;32809101;32809101;32809101;32811105;32811105;32811105;32812021;32812021;32812021;32814879;32814879;32814879;32816514;32816897;32817286;32817286;328…	32789637;32789637;32789637;32794713;32796170;32796170;32796170;32798190;32798190;32798190;32800681;32800681;32800681;32801929;32801929;32801929;32802892;32802892;32802892;32806149;32806149;32806149;32806786;32806786;32806786;32808062;32808062;32808062;32809208;32809208;32809208;32811235;32811235;32811235;32812105;32812105;32812105;32815027;32815027;32815027;32817596;32817190;32817389;32817389;328…	-;-;-;-;-;-;-;-;-;-;-;-;-;-;-;-;-;-;-;-;-;-;-;-;-;-;-;-;-;-;-;-;-;-;-;-;-;-;-;-;-;-;-;-;-;-;-;-;-;-;-;-;-;-;-;-;-;-;-;-	4997	Stxbp1	266.196	1.87845	0.184668	10.172	2.644e-24	1.4535e-22	1.50199	2.1548	3.28092	3.1162	13.1339	13.3898	14.3164	10.8118
ENSMUSG00000041644.14	chr2;chr2;chr2;chr2;chr2;chr2;chr2;chr2;chr2;chr2;chr2;chr2;chr2;chr2;chr2;chr2;chr2;chr2;chr2;chr2;chr2;chr2;chr2;chr2;chr2;chr2;chr2;chr2;chr2;chr2;chr2;chr2;chr2;chr2;chr2;chr2;chr2;chr2;chr2;chr2;chr2;chr2;chr2;chr2;chr2;chr2;chr2;chr2;chr2;chr2;chr2;chr2;chr2;chr2;chr2;chr2	110597298;110597307;110597419;110597724;110605352;110605724;110605724;110605724;110605724;110605724;110609416;110609416;110609416;110609416;110610125;110610125;110610125;110610125;110616674;110616674;110616674;110616674;110616944;110616944;110616944;110616944;110620283;110620283;110620283;110620283;110621715;110621715;110621715;110621715;110624136;110624136;110624136;110624136;110632714;110632714…	110597940;110597940;110597940;110597940;110605595;110605789;110605789;110605789;110605789;110605789;110609467;110609467;110609467;110609467;110610192;110610192;110610192;110610192;110616828;110616828;110616828;110616828;110617084;110617084;110617084;110617084;110620412;110620412;110620412;110620412;110621803;110621803;110621803;110621803;110624252;110624439;110624248;110624248;110632781;110632781…	+;+;+;+;+;+;+;+;+;+;+;+;+;+;+;+;+;+;+;+;+;+;+;+;+;+;+;+;+;+;+;+;+;+;+;+;+;+;+;+;+;+;+;+;+;+;+;+;+;+;+;+;+;+;+;+	4061	Slc5a12	110.266	-6.30237	0.620213	-10.1616	2.94155e-24	1.611e-22	3.99339	2.15815	5.26218	12.4148	0.0313199	0.127968	0.246134	0.0310836
ENSMUSG00000079516.2	chr6;chr6;chr6;chr6;chr6;chr6	78380709;78381083;78381897;78382214;78383172;78383541	78380781;78381163;78382015;78382351;78383298;78383827	+;+;+;+;+;+	825	Reg3a	1855.2	-3.29451	0.32516	-10.132	3.98493e-24	2.17425e-22	405.977	233.41	679.637	384.302	61.2054	46.9286	75.6369	71.1481
ENSMUSG00000022018.7	chr14;chr14;chr14;chr14;chr14	79288756;79290244;79291671;79300715;79301449	79289119;79290306;79291778;79300900;79301645	-;-;-;-;-	918	Rgcc	286.553	2.49308	0.246101	10.1303	4.05267e-24	2.20296e-22	6.8619	12.1385	6.28151	16.5455	61.1011	92.8403	102.973	73.5657
ENSMUSG00000036585.15	chr18;chr18;chr18;chr18;chr18;chr18;chr18;chr18;chr18;chr18;chr18;chr18;chr18;chr18;chr18;chr18;chr18;chr18;chr18;chr18;chr18;chr18;chr18	38838673;38838675;38840177;38841907;38847047;38847047;38847047;38847084;38847125;38854954;38858546;38858546;38858546;38858546;38858546;38858546;38858568;38866057;38866551;38918547;38918547;38929106;38929266	38842121;38842121;38842121;38842121;38847150;38847150;38847150;38847150;38847150;38855043;38858748;38858748;38858861;38858748;38858748;38858748;38858748;38866132;38866747;38918697;38918771;38929157;38929404	-;-;-;-;-;-;-;-;-;-;-;-;-;-;-;-;-;-;-;-;-;-;-	4648	Fgf1	377.852	1.64998	0.162899	10.1289	4.114e-24	2.22798e-22	2.13381	5.36048	5.35172	4.72321	19.0183	21.0197	18.9858	17.1096
ENSMUSG00000021876.15	chr14;chr14;chr14;chr14	51091077;51096359;51104807;51104807	51091253;51096473;51106151;51106147	+;+;+;+	1637	Rnase4	2296.56	1.11694	0.110477	10.1101	4.98173e-24	2.68792e-22	69.5921	97.8225	100.635	118.046	297.114	303.807	306.782	273.358
ENSMUSG00000027603.15	chr2;chr2;chr2;chr2;chr2;chr2;chr2;chr2;chr2;chr2;chr2;chr2;chr2;chr2;chr2;chr2;chr2;chr2;chr2;chr2;chr2;chr2;chr2;chr2;chr2;chr2;chr2;chr2;chr2;chr2;chr2;chr2;chr2;chr2;chr2;chr2;chr2;chr2;chr2	155490379;155493609;155494846;155494884;155495642;155495642;155495874;155495874;155495953;155498763;155498763;155498763;155499014;155499014;155499014;155500703;155500703;155500765;155502636;155502636;155502636;155503128;155503128;155503412;155503412;155504704;155504704;155504773;155505955;155505955;155505955;155506326;155506326;155506326;155506939;155514629;155514629;155517277;155518041	155491116;155493708;155494983;155494983;155495759;155495759;155496023;155496023;155496023;155498851;155498851;155498851;155499141;155499159;155499141;155500790;155500790;155500790;155502832;155503133;155502832;155503201;155503201;155503479;155503479;155504821;155504821;155504821;155506106;155506106;155506106;155506561;155506561;155506561;155506954;155514826;155514848;155517400;155518237	-;-;-;-;-;-;-;-;-;-;-;-;-;-;-;-;-;-;-;-;-;-;-;-;-;-;-;-;-;-;-;-;-;-;-;-;-;-;-	3264	Ggt7	74.5824	3.74177	0.370237	10.1064	5.17351e-24	2.78109e-22	0.20531	0.460308	0.415688	0.312834	6.58552	4.37842	6.34343	8.58553
ENSMUSG00000063206.4	chr8;chr8	21665797;21666530	21665968;21666732	+;+	375	AC134533.3	346.206	-10.6722	1.0587	-10.0805	6.73785e-24	3.60872e-22	95.0692	382.288	140.505	221.917	0	0.692905	0	0
ENSMUSG00000070720.3	chr4	131921771	131923140	+	1370	Tmem200b	51.8333	4.5894	0.455918	10.0663	7.78596e-24	4.1548e-22	0	0.182779	0.495185	0.652157	8.72691	10.3367	13.8624	12.2545
ENSMUSG00000020458.16	chr11;chr11;chr11;chr11;chr11;chr11;chr11;chr11;chr11;chr11;chr11;chr11;chr11;chr11;chr11;chr11;chr11;chr11;chr11;chr11;chr11;chr11;chr11;chr11;chr11;chr11;chr11;chr11;chr11;chr11;chr11;chr11;chr11;chr11;chr11;chr11;chr11;chr11;chr11;chr11;chr11;chr11;chr11;chr11;chr11;chr11;chr11;chr11;chr11;chr11;chr11;chr11;chr11;chr11;chr11;chr11;chr11;chr11;chr11;chr11;chr11;chr11;chr11;chr11	29692947;29692947;29692947;29692948;29693147;29693774;29705535;29705535;29705535;29706410;29706410;29718563;29733633;29733633;29733633;29733633;29733633;29733633;29733698;29733773;29736360;29736360;29736360;29736360;29736360;29736360;29736360;29736360;29736400;29740981;29740981;29740981;29740981;29740981;29740981;29740981;29740998;29741500;29741500;29741500;29741500;29741500;29741500;29741500;297…	29693693;29693693;29693693;29693024;29693693;29693962;29705591;29705591;29705591;29708770;29708770;29718882;29733840;29733840;29733840;29733840;29733840;29733840;29733840;29733840;29736498;29736498;29736498;29736498;29736498;29736498;29736498;29736498;29736498;29741050;29741050;29741050;29741050;29741050;29741050;29741050;29741546;29741546;29741546;29741546;29741546;29741546;29741546;29741546;297…	+;+;+;+;+;+;+;+;+;+;+;+;+;+;+;+;+;+;+;+;+;+;+;+;+;+;+;+;+;+;+;+;+;+;+;+;+;+;+;+;+;+;+;+;+;+;+;+;+;+;+;+;+;+;+;+;+;+;+;+;+;+;+;+	6991	Rtn4	2214.41	1.03802	0.103354	10.0434	9.82382e-24	5.22312e-22	12.9789	26.8639	24.179	28.5543	60.4385	74.131	66.6475	62.1673
ENSMUSG00000041075.8	chr1	59482424	59486955	+	4532	Fzd7	1271.83	1.24771	0.124847	9.99398	1.61943e-23	8.57887e-22	12.3025	21.1896	16.6657	23.0095	50.9658	72.4994	68.6867	53.2552
ENSMUSG00000026824.11	chr2;chr2;chr2;chr2;chr2;chr2;chr2;chr2;chr2	55435970;55436781;55437156;55437165;55446826;55446826;55594811;55594811;55594811	55436510;55437902;55437902;55437902;55447042;55447042;55598140;55598145;55595525	+;+;+;+;+;+;+;+;+	5215	Kcnj3	68.5911	3.94177	0.395121	9.97611	1.93916e-23	1.02354e-21	0.0771004	0.360126	0.0650435	0.220274	3.29255	3.31339	5.31195	3.38874
ENSMUSG00000033350.7	chr9;chr9	95399292;95406577	95406473;95406722	-;-	7328	Chst2	100.541	3.17709	0.319205	9.95316	2.44307e-23	1.28486e-21	0.146317	0.427141	0.200583	0.452859	4.21768	3.12034	3.15672	4.5476
ENSMUSG00000019843.14	chr10;chr10;chr10;chr10;chr10;chr10;chr10;chr10;chr10;chr10;chr10;chr10;chr10;chr10;chr10;chr10;chr10;chr10;chr10;chr10;chr10;chr10;chr10;chr10;chr10;chr10;chr10;chr10;chr10;chr10;chr10;chr10;chr10;chr10;chr10;chr10;chr10;chr10;chr10;chr10;chr10;chr10;chr10;chr10;chr10;chr10;chr10;chr10;chr10;chr10;chr10;chr10;chr10;chr10;chr10;chr10;chr10;chr10;chr10;chr10;chr10;chr10;chr10;chr10;chr10;chr10;chr…	39368855;39369764;39369798;39369803;39395005;39395005;39395005;39395005;39420009;39454805;39454915;39455066;39455066;39455066;39455066;39455066;39455066;39511739;39511739;39511739;39511739;39511739;39511739;39511739;39511739;39515573;39515573;39515573;39515573;39515573;39515573;39515573;39522754;39522754;39522754;39522754;39522754;39522754;39525401;39525401;39525401;39525401;39525401;39525401;395…	39369065;39370190;39370190;39370190;39395044;39395044;39395044;39395044;39420258;39454849;39454980;39455135;39455135;39455135;39455135;39455135;39455135;39511996;39511996;39511996;39511859;39511996;39511996;39511996;39511996;39515669;39515669;39515669;39515669;39515669;39515668;39515669;39522852;39522852;39522852;39522852;39522852;39522852;39525504;39525504;39525504;39525504;39525504;39525504;395…	+;+;+;+;+;+;+;+;+;+;+;+;+;+;+;+;+;+;+;+;+;+;+;+;+;+;+;+;+;+;+;+;+;+;+;+;+;+;+;+;+;+;+;+;+;+;+;+;+;+;+;+;+;+;+;+;+;+;+;+;+;+;+;+;+;+;+;+;+;+;+;+;+;+;+;+;+;+;+;+;+;+;+;+;+;+;+;+;+	4363	Fyn	442.805	2.52246	0.253465	9.95192	2.47375e-23	1.29632e-21	2.88757	1.98007	3.6281	4.35889	18.6281	29.3012	34.7245	25.1419
ENSMUSG00000033174.17	chr6;chr6;chr6;chr6;chr6;chr6;chr6;chr6;chr6;chr6;chr6;chr6;chr6;chr6;chr6;chr6;chr6;chr6;chr6;chr6;chr6;chr6;chr6;chr6;chr6;chr6;chr6;chr6;chr6;chr6;chr6;chr6;chr6;chr6;chr6;chr6;chr6;chr6;chr6;chr6;chr6;chr6;chr6;chr6;chr6;chr6;chr6;chr6;chr6;chr6;chr6;chr6;chr6;chr6;chr6;chr6;chr6;chr6;chr6;chr6;chr6;chr6	88724412;88724470;88724470;88724481;88724494;88724596;88724704;88724828;88725077;88725701;88725701;88725701;88725701;88725701;88725701;88725701;88725701;88725701;88764596;88764596;88764596;88764596;88764596;88764596;88766232;88808011;88808011;88808011;88808011;88808011;88808011;88808011;88809336;88809336;88809336;88809336;88809336;88809336;88809336;88813880;88818574;88818574;88818574;88818574;888…	88724571;88724571;88724571;88724571;88724571;88725178;88725178;88725178;88725178;88725845;88725845;88725845;88725845;88725845;88725845;88725845;88725845;88726041;88764702;88764702;88764702;88764702;88764702;88764702;88766708;88808147;88808147;88808147;88808147;88808147;88808147;88808147;88809446;88809446;88809446;88809446;88809446;88809446;88809446;88813963;88818663;88818663;88818663;88818663;888…	+;+;+;+;+;+;+;+;+;+;+;+;+;+;+;+;+;+;+;+;+;+;+;+;+;+;+;+;+;+;+;+;+;+;+;+;+;+;+;+;+;+;+;+;+;+;+;+;+;+;+;+;+;+;+;+;+;+;+;+;+;+	5077	Mgll	196.837	2.39161	0.240606	9.93993	2.7903e-23	1.45696e-21	1.37273	1.72627	1.00217	1.15645	7.79124	11.2595	11.3064	9.94528
ENSMUSG00000032192.9	chr9;chr9;chr9;chr9;chr9;chr9;chr9;chr9;chr9;chr9;chr9;chr9;chr9;chr9;chr9;chr9;chr9;chr9;chr9;chr9;chr9;chr9;chr9;chr9;chr9;chr9;chr9;chr9;chr9;chr9;chr9;chr9;chr9;chr9;chr9;chr9;chr9;chr9;chr9;chr9;chr9;chr9;chr9;chr9;chr9;chr9;chr9;chr9;chr9;chr9;chr9;chr9;chr9;chr9;chr9;chr9;chr9;chr9;chr9;chr9	75306288;75311379;75311395;75314136;75314141;75314272;75314272;75324954;75327133;75327133;75327133;75327133;75331873;75331873;75331873;75331873;75331883;75332799;75332809;75332809;75332809;75332809;75332809;75334169;75334169;75334169;75334169;75334169;75334169;75334169;75335651;75335651;75335651;75335651;75335651;75335651;75337271;75337271;75337271;75337271;75337271;75340188;75340188;75340188;753…	75306373;75311520;75311520;75314383;75314383;75314383;75314383;75325147;75327269;75327269;75327269;75327269;75331914;75331914;75331914;75331914;75331914;75332885;75332885;75332885;75332885;75332885;75332885;75334301;75334244;75334360;75334301;75334301;75334301;75334301;75335794;75335794;75335776;75335794;75335794;75335794;75337626;75337362;75337362;75337362;75337362;75340236;75340236;75340236;753…	+;+;+;+;+;+;+;+;+;+;+;+;+;+;+;+;+;+;+;+;+;+;+;+;+;+;+;+;+;+;+;+;+;+;+;+;+;+;+;+;+;+;+;+;+;+;+;+;+;+;+;+;+;+;+;+;+;+;+;+	3115	Gnb5	165.174	2.02573	0.203985	9.93078	3.05857e-23	1.59133e-21	1.93617	2.77337	2.25045	2.04874	13.6785	12.3038	12.7895	13.2106
ENSMUSG00000015243.4	chr4;chr4;chr4;chr4;chr4;chr4;chr4;chr4;chr4;chr4;chr4;chr4;chr4;chr4;chr4;chr4;chr4;chr4;chr4;chr4;chr4;chr4;chr4;chr4;chr4;chr4;chr4;chr4;chr4;chr4;chr4;chr4;chr4;chr4;chr4;chr4;chr4;chr4;chr4;chr4;chr4;chr4;chr4;chr4;chr4;chr4;chr4;chr4;chr4;chr4;chr4;chr4;chr4;chr4;chr4;chr4	53030787;53035337;53035488;53036262;53036262;53036873;53036873;53038157;53038157;53038619;53038619;53040719;53040719;53041539;53042314;53042664;53044115;53045775;53046030;53048956;53050289;53050935;53059257;53060333;53061487;53062390;53065901;53067031;53068687;53069792;53070076;53071823;53072898;53074220;53075131;53075447;53076891;53077943;53079571;53080766;53081922;53083717;53084384;53085096;530…	53034083;53035580;53035580;53036354;53036354;53036976;53036976;53038291;53038291;53038760;53038760;53040926;53040825;53041601;53042434;53042793;53044238;53045919;53046145;53049133;53050458;53051009;53059362;53060365;53061581;53062579;53065999;53067155;53068835;53069905;53070124;53072025;53072970;53074440;53075268;53075589;53077022;53078114;53079684;53080970;53082143;53083939;53084560;53085301;530…	-;-;-;-;-;-;-;-;-;-;-;-;-;-;-;-;-;-;-;-;-;-;-;-;-;-;-;-;-;-;-;-;-;-;-;-;-;-;-;-;-;-;-;-;-;-;-;-;-;-;-;-;-;-;-;-	10363	Abca1	95.7643	-4.31652	0.435046	-9.92197	3.34089e-23	1.73203e-21	1.00878	0.906135	2.77131	3.25157	0.147282	0.16298	0.165349	0.0730853
ENSMUSG00000026494.12	chr1;chr1;chr1;chr1;chr1;chr1;chr1;chr1;chr1;chr1;chr1;chr1;chr1;chr1;chr1;chr1;chr1;chr1;chr1;chr1;chr1;chr1;chr1;chr1;chr1;chr1;chr1;chr1;chr1;chr1;chr1	178529125;178529125;178530389;178530389;178678826;178678826;178715803;178715803;178798438;178821483;178821483;178864846;178864846;178869346;178869346;178870597;178870597;178873972;178873972;178883915;178883915;178913689;178913689;178914762;178914762;178928159;178928159;178928844;178928844;178932080;178932080	178529625;178529625;178530790;178530790;178679359;178679359;178715969;178716500;178798853;178821666;178821666;178865052;178865052;178869439;178869439;178870859;178870859;178874155;178874155;178884074;178884074;178913851;178913851;178918176;178918176;178928361;178928361;178928994;178928994;178932855;178939200	+;+;+;+;+;+;+;+;+;+;+;+;+;+;+;+;+;+;+;+;+;+;+;+;+;+;+;+;+;+;+	14696	Kif26b	157.269	3.48109	0.350897	9.92057	3.38832e-23	1.75039e-21	0.209758	0.230028	0.130794	0.173702	1.80884	5.14516	3.20642	2.23326
ENSMUSG00000053644.13	chr18;chr18;chr18;chr18;chr18;chr18;chr18;chr18;chr18;chr18;chr18;chr18;chr18;chr18;chr18;chr18;chr18;chr18;chr18;chr18;chr18;chr18;chr18;chr18;chr18;chr18;chr18;chr18;chr18;chr18;chr18;chr18;chr18;chr18;chr18;chr18;chr18;chr18;chr18;chr18;chr18;chr18;chr18;chr18;chr18;chr18;chr18;chr18;chr18;chr18;chr18;chr18;chr18;chr18;chr18;chr18;chr18;chr18;chr18;chr18;chr18;chr18;chr18;chr18;chr18;chr18;chr…	56509687;56518412;56524722;56526605;56526734;56526744;56526750;56528277;56528277;56528277;56528277;56531490;56531490;56531490;56531490;56531711;56531711;56531711;56531711;56531981;56531981;56531981;56531981;56532488;56532488;56532488;56532539;56534190;56534190;56534190;56534190;56537204;56537204;56537204;56537204;56537204;56537248;56538701;56538701;56538701;56538701;56542225;56542225;56542225;565…	56509982;56518587;56527007;56527007;56526849;56527007;56527007;56528352;56528352;56528352;56528352;56531563;56531563;56531563;56531563;56531808;56531808;56531808;56531808;56532097;56532097;56532097;56532097;56532594;56532594;56532594;56532594;56534274;56534274;56534274;56534274;56537617;56537298;56537298;56537298;56537298;56537290;56538742;56538742;56538742;56538742;56542322;56542322;56542322;565…	-;-;-;-;-;-;-;-;-;-;-;-;-;-;-;-;-;-;-;-;-;-;-;-;-;-;-;-;-;-;-;-;-;-;-;-;-;-;-;-;-;-;-;-;-;-;-;-;-;-;-;-;-;-;-;-;-;-;-;-;-;-;-;-;-;-;-;-;-;-;-;-;-;-;-;-;-;-;-;-;-;-;-;-;-;-;-;-;-;-;-;-;-	5181	Aldh7a1	541.063	1.48293	0.149956	9.88909	4.64224e-23	2.38969e-21	4.57877	7.5156	5.19398	6.62694	18.6084	27.9349	24.8875	23.9987
ENSMUSG00000024114.14	chr17;chr17;chr17;chr17;chr17;chr17;chr17;chr17;chr17;chr17;chr17;chr17;chr17;chr17;chr17;chr17;chr17;chr17;chr17;chr17;chr17;chr17	23836785;23836785;23837491;23837491;23841108;23842245;23842245;23842246;23843442;23843442;23843442;23843442;23843839;23843839;23843839;23843957;23843957;23843957;23843957;23844077;23844077;23844100	23837148;23837148;23837648;23837648;23842525;23842525;23842525;23842525;23843610;23843871;23843610;23843610;23843871;23843871;23843871;23844149;23843983;23843983;23843983;23844172;23844172;23844155	-;-;-;-;-;-;-;-;-;-;-;-;-;-;-;-;-;-;-;-;-;-	2586	Prss41	112.006	2.5903	0.261978	9.88748	4.71771e-23	2.41999e-21	0.362793	1.50089	1.61774	2.12234	9.39416	11.5551	11.6509	13.5212
ENSMUSG00000054720.12	chr5;chr5;chr5;chr5;chr5;chr5;chr5;chr5;chr5;chr5;chr5;chr5;chr5	105519388;105519416;105519473;105522630;105544200;105544200;105544200;105558858;105579468;105579468;105579468;105606499;105606499	105519630;105519630;105519630;105522751;105544270;105544640;105544270;105559043;105579609;105579569;105579609;105606872;105613018	+;+;+;+;+;+;+;+;+;+;+;+;+	7654	Lrrc8c	73.9898	2.80486	0.283962	9.8776	5.20658e-23	2.66138e-21	0.0700424	0.212653	0.369308	0.43357	2.32645	2.8856	2.6678	2.63874
ENSMUSG00000015568.16	chr8;chr8;chr8;chr8;chr8;chr8;chr8;chr8;chr8;chr8;chr8;chr8;chr8;chr8;chr8;chr8;chr8;chr8;chr8;chr8;chr8;chr8;chr8;chr8;chr8;chr8;chr8;chr8;chr8	68880491;68880555;68880555;68880657;68887443;68887443;68887443;68890744;68891378;68892595;68892595;68892595;68894627;68894627;68894627;68895662;68895662;68895662;68896599;68896599;68899417;68899417;68901148;68901148;68902284;68902284;68904506;68904506;68907233	68880840;68884508;68880840;68880840;68889681;68887603;68887603;68890933;68891588;68892774;68892774;68892774;68894738;68894738;68894738;68895819;68895895;68895895;68896841;68896841;68899537;68899537;68901330;68901330;68902385;68902385;68904567;68906934;68907448	+;+;+;+;+;+;+;+;+;+;+;+;+;+;+;+;+;+;+;+;+;+;+;+;+;+;+;+;+	10478	Lpl	70.6646	5.61117	0.568715	9.86639	5.82219e-23	2.96565e-21	0.0255824	0.0119492	0	0.0852696	2.35492	2.75264	1.6626	1.36133
ENSMUSG00000006931.15	chr11;chr11;chr11;chr11;chr11;chr11;chr11;chr11;chr11;chr11;chr11	100408456;100409363;100409366;100411114;100411114;100411729;100411792;100412701;100413609;100413927;100414177	100409144;100409507;100409507;100411197;100411197;100411874;100411874;100412829;100413780;100414079;100414836	-;-;-;-;-;-;-;-;-;-;-	2178	P3h4	82.5927	2.37756	0.241128	9.86017	6.19425e-23	3.14418e-21	1.16919	1.32217	1.09018	1.75808	8.64285	9.3652	11.7355	9.38904
ENSMUSG00000025082.8	chr19;chr19;chr19;chr19;chr19;chr19;chr19;chr19;chr19;chr19;chr19;chr19;chr19;chr19	56874249;56881125;56885023;56886878;56893766;56897874;56901528;56902236;56903467;56905479;56906390;56908832;56909690;56910615	56874578;56881186;56885097;56887011;56893875;56898065;56901661;56902368;56903522;56905586;56906962;56909383;56909815;56912078	+;+;+;+;+;+;+;+;+;+;+;+;+;+	4049	Vwa2	153.235	2.0501	0.208138	9.84972	6.87377e-23	3.47698e-21	1.42334	1.91717	1.20076	1.82833	7.35058	11.2625	10.5093	8.66685
ENSMUSG00000029436.9	chr5;chr5;chr5;chr5;chr5;chr5;chr5;chr5;chr5;chr5;chr5;chr5;chr5;chr5	129584169;129594544;129594954;129595405;129596562;129596626;129598659;129598659;129601933;129601933;129602102;129602102;129605515;129606276	129584448;129594676;129595083;129595688;129596738;129596738;129598758;129598758;129602015;129602015;129602451;129602254;129605772;129611099	+;+;+;+;+;+;+;+;+;+;+;+;+;+	6619	Mmp17	143.155	2.52126	0.256107	9.84455	7.23626e-23	3.64768e-21	0.323979	0.889042	0.495384	1.19557	5.20751	5.86886	6.94656	4.82495
ENSMUSG00000034285.15	chr11;chr11;chr11;chr11;chr11;chr11;chr11;chr11;chr11;chr11;chr11;chr11;chr11;chr11;chr11;chr11;chr11;chr11;chr11;chr11;chr11;chr11;chr11;chr11;chr11;chr11;chr11;chr11;chr11;chr11;chr11;chr11;chr11;chr11;chr11;chr11;chr11;chr11;chr11;chr11;chr11	4873951;4873999;4874005;4882901;4883194;4883206;4883264;4883368;4883368;4883368;4883368;4883368;4883726;4883726;4883726;4883726;4883726;4883726;4884022;4884022;4884022;4884022;4884022;4884022;4888880;4888880;4888880;4889097;4889097;4889097;4889097;4889533;4889533;4889533;4889892;4889892;4889892;4891403;4891403;4893120;4893120	4874103;4874103;4874103;4883171;4883253;4883253;4883495;4883495;4883495;4883495;4883495;4883495;4883771;4883771;4883771;4883771;4883771;4883771;4884116;4884116;4884116;4884404;4884116;4884116;4888950;4888950;4888950;4889237;4889131;4889237;4889237;4889564;4889564;4889564;4889973;4889986;4889986;4891486;4891486;4893617;4894200	+;+;+;+;+;+;+;+;+;+;+;+;+;+;+;+;+;+;+;+;+;+;+;+;+;+;+;+;+;+;+;+;+;+;+;+;+;+;+;+;+	2649	Nipsnap1	2829.95	0.986469	0.100222	9.84281	7.36282e-23	3.69868e-21	57.6783	84.3199	85.2806	83.5973	188.745	227.568	232.112	228.54
ENSMUSG00000056665.2	chr15;chr15	74721204;74723460	74721807;74724639	+;+	1784	Them6	326.404	1.97292	0.201558	9.78833	1.26371e-22	6.32634e-21	7.88831	7.86032	7.73217	7.86996	41.4936	40.9276	51.3862	45.2137
ENSMUSG00000072944.11	chrX;chrX;chrX;chrX;chrX;chrX;chrX;chrX;chrX;chrX;chrX;chrX;chrX;chrX;chrX;chrX;chrX;chrX;chrX;chrX;chrX;chrX;chrX;chrX;chrX;chrX;chrX;chrX;chrX;chrX;chrX	140006805;140022021;140022062;140025229;140025229;140027568;140027568;140027609;140027839;140027839;140027839;140028138;140028138;140028138;140028209;140034758;140034758;140034758;140034758;140034790;140039050;140039050;140039050;140039050;140039050;140060775;140062248;140062413;140062413;140062559;140062559	140007866;140022087;140022087;140025340;140025340;140027702;140027702;140027702;140027888;140027888;140027888;140028288;140028288;140028288;140028288;140034914;140034914;140034914;140034914;140034914;140039155;140039155;140039155;140039155;140039155;140060822;140062293;140062551;140062568;140062712;140062580	-;-;-;-;-;-;-;-;-;-;-;-;-;-;-;-;-;-;-;-;-;-;-;-;-;-;-;-;-;-;-	2234	Nup62cl	125.531	8.21225	0.84203	9.75292	1.79242e-22	8.94248e-21	0	0.112089	0	0.0571336	15.2583	19.5985	17.0022	17.4033
ENSMUSG00000035930.9	chr8;chr8;chr8;chr8;chr8;chr8	110029153;110029153;110030275;110039242;110039313;110039424	110030981;110030981;110030981;110039354;110039377;110039740	-;-;-;-;-;-	2282	Chst4	223.629	-3.32385	0.340956	-9.74859	1.87041e-22	9.29971e-21	7.57641	23.9763	28.1925	21.8134	4.34743	2.2773	1.93978	2.15731
ENSMUSG00000032076.19	chr9;chr9;chr9;chr9;chr9;chr9;chr9;chr9;chr9;chr9;chr9;chr9;chr9;chr9;chr9;chr9;chr9;chr9;chr9;chr9;chr9;chr9;chr9;chr9;chr9;chr9;chr9;chr9;chr9;chr9;chr9;chr9;chr9;chr9;chr9;chr9;chr9;chr9;chr9;chr9;chr9;chr9;chr9;chr9;chr9;chr9;chr9;chr9;chr9;chr9;chr9;chr9;chr9;chr9;chr9;chr9;chr9;chr9;chr9;chr9;chr9;chr9;chr9;chr9;chr9;chr9;chr9;chr9;chr9;chr9;chr9;chr9;chr9;chr9;chr9;chr9;chr9;chr9;chr9;chr9	47530173;47530211;47530244;47530257;47530257;47530352;47530352;47530363;47530373;47530373;47722807;47787971;47787971;47787971;47787971;47787971;47787971;47787971;47787971;47787971;47789697;47789697;47789697;47789697;47789697;47789697;47789697;47789697;47797407;47797407;47797407;47797407;47797407;47797407;47797407;47797407;47799372;47799372;47799372;47799372;47799372;47799372;47799372;47799372;478…	47530505;47530505;47530505;47530505;47530505;47530505;47530505;47530505;47530505;47530505;47723562;47788117;47788117;47788117;47792583;47788117;47788117;47788117;47788117;47788117;47789849;47789849;47789849;47789849;47789849;47789849;47789849;47789849;47797544;47797544;47797544;47797544;47797544;47797544;47797544;47797544;47799530;47799530;47799530;47799530;47799530;47799530;47799530;47799530;478…	+;+;+;+;+;+;+;+;+;+;+;+;+;+;+;+;+;+;+;+;+;+;+;+;+;+;+;+;+;+;+;+;+;+;+;+;+;+;+;+;+;+;+;+;+;+;+;+;+;+;+;+;+;+;+;+;+;+;+;+;+;+;+;+;+;+;+;+;+;+;+;+;+;+;+;+;+;+;+;+	10440	Cadm1	152.166	3.62361	0.372557	9.72633	2.32848e-22	1.15379e-20	0.282431	0.203876	0.0758113	0.366771	3.1432	5.10221	3.50143	4.92105
ENSMUSG00000027562.12	chr3;chr3;chr3;chr3;chr3;chr3;chr3;chr3;chr3;chr3;chr3;chr3;chr3	14886273;14886428;14886610;14886639;14887834;14887834;14887834;14895022;14895022;14895535;14896700;14897914;14899971	14886371;14886786;14886786;14886786;14888031;14888566;14888031;14895140;14895134;14895627;14896762;14898069;14900770	+;+;+;+;+;+;+;+;+;+;+;+;+	2422	Car2	264.947	-3.69427	0.380228	-9.71592	2.57921e-22	1.27369e-20	19.3679	21.7633	24.042	20.6052	4.56876	1.82381	1.41496	1.51143
ENSMUSG00000025151.16	chrX;chrX;chrX;chrX;chrX;chrX;chrX;chrX;chrX;chrX;chrX;chrX;chrX;chrX;chrX;chrX;chrX;chrX;chrX;chrX;chrX;chrX;chrX;chrX;chrX;chrX;chrX;chrX;chrX;chrX;chrX;chrX;chrX;chrX;chrX;chrX;chrX;chrX;chrX;chrX;chrX;chrX	94535474;94535476;94535476;94535476;94535860;94535860;94535860;94535860;94536082;94536874;94536874;94536874;94536874;94536874;94537294;94537294;94537294;94537542;94537542;94537542;94537675;94537676;94537676;94537676;94537676;94537974;94538184;94538184;94538445;94538445;94538445;94538607;94538607;94538607;94539855;94539855;94540494;94541251;94541251;94541892;94541892;94541892	94535677;94535677;94535677;94535676;94536245;94536245;94536245;94536245;94536245;94536988;94536988;94537356;94537564;94536988;94537584;94537356;94537356;94537584;94537584;94537584;94538263;94537884;94538065;94537835;94537755;94538065;94538263;94538263;94538508;94538508;94538508;94538826;94539281;94539281;94540547;94540547;94541324;94541324;94541324;94542003;94541990;94542143	-;-;-;-;-;-;-;-;-;-;-;-;-;-;-;-;-;-;-;-;-;-;-;-;-;-;-;-;-;-;-;-;-;-;-;-;-;-;-;-;-;-	4351	Maged1	1572.36	1.96716	0.202747	9.70249	2.94227e-22	1.44807e-20	11.6129	23.625	11.1742	17.8943	74.2502	99.1642	104.231	79.6085
ENSMUSG00000010911.12	chr2;chr2;chr2;chr2;chr2;chr2;chr2;chr2;chr2;chr2;chr2;chr2;chr2;chr2;chr2;chr2;chr2;chr2;chr2;chr2	103073675;103073695;103082955;103082955;103082957;103087113;103087113;103088561;103088561;103088561;103089403;103089403;103089403;103091749;103091749;103091749;103091836;103092442;103092465;103092465	103073841;103073841;103083055;103083055;103083055;103087161;103087161;103088736;103088678;103088678;103089538;103089538;103089538;103091916;103091790;103091916;103091916;103092638;103092631;103092644	+;+;+;+;+;+;+;+;+;+;+;+;+;+;+;+;+;+;+;+	1000	Apip	275.695	1.34105	0.138255	9.69982	3.02027e-22	1.48146e-20	11.1242	21.535	18.8822	16.9756	51.1304	68.9874	64.6851	60.2119
ENSMUSG00000019853.6	chr10;chr10;chr10;chr10;chr10;chr10;chr10;chr10;chr10;chr10;chr10	18539498;18540758;18542870;18544265;18544383;18545078;18545078;18545078;18545694;18545694;18545694	18541332;18541332;18544445;18544445;18544445;18545213;18545213;18545213;18545887;18546064;18546076	-;-;-;-;-;-;-;-;-;-;-	3930	Hebp2	78.4712	3.07395	0.316962	9.69817	3.06969e-22	1.50065e-20	0.61386	0.41416	0.287703	0.487162	4.33676	6.41334	6.54013	4.75372
ENSMUSG00000001076.7	chr15;chr15	99084086;99087192	99084933;99087817	-;-	1474	C1ql4	138.998	8.36357	0.862614	9.69561	3.14749e-22	1.53353e-20	0	0	0.230123	0	32.7898	26.7067	23.3467	31.6861
ENSMUSG00000044312.4	chr10;chr10;chr10;chr10;chr10	62133090;62133098;62133175;62133462;62133576	62133327;62133327;62134433;62134763;62133898	+;+;+;+;+	1674	Neurog3	278.859	2.15696	0.223084	9.6688	4.09163e-22	1.98689e-20	3.20254	10.6954	5.40345	8.23461	36.0144	52.4646	44.5268	36.3459
ENSMUSG00000053158.10	chr7;chr7;chr7;chr7;chr7;chr7;chr7;chr7;chr7;chr7;chr7;chr7;chr7;chr7;chr7;chr7;chr7;chr7;chr7;chr7;chr7;chr7;chr7;chr7;chr7;chr7;chr7;chr7;chr7;chr7;chr7;chr7;chr7;chr7;chr7;chr7;chr7;chr7;chr7;chr7;chr7;chr7;chr7;chr7;chr7;chr7;chr7;chr7;chr7;chr7;chr7;chr7;chr7;chr7;chr7;chr7;chr7;chr7;chr7;chr7;chr7;chr7;chr7;chr7;chr7;chr7;chr7;chr7;chr7;chr7;chr7;chr7;chr7;chr7;chr7;chr7;chr7;chr7;chr7;chr7…	80377756;80377758;80377758;80377758;80377763;80377764;80377773;80378542;80378542;80378542;80378542;80378629;80378778;80378778;80378778;80378778;80378778;80378778;80379611;80379611;80379611;80379611;80379611;80379611;80379611;80379818;80379818;80379818;80379818;80379818;80379818;80380209;80380209;80380209;80380209;80380839;80380839;80380839;80381165;80381165;80381165;80381165;80381165;80381601;803…	80378074;80378074;80378015;80378935;80378074;80378664;80378074;80378664;80378664;80378664;80378664;80378664;80378935;80378935;80378935;80378935;80378935;80378935;80379734;80379734;80379734;80379734;80379734;80379630;80379704;80379912;80380892;80379912;80379912;80380436;80379912;80380327;80380327;80380327;80380892;80380892;80380892;80380892;80381287;80381810;80381287;80381287;80381287;80381810;803…	-;-;-;-;-;-;-;-;-;-;-;-;-;-;-;-;-;-;-;-;-;-;-;-;-;-;-;-;-;-;-;-;-;-;-;-;-;-;-;-;-;-;-;-;-;-;-;-;-;-;-;-;-;-;-;-;-;-;-;-;-;-;-;-;-;-;-;-;-;-;-;-;-;-;-;-;-;-;-;-;-;-;-;-;-;-;-;-;-;-;-;-;-;-;-;-;-;-;-;-;-;-	5074	Fes	143.326	1.87111	0.193909	9.64942	4.94332e-22	2.3925e-20	1.1094	1.67794	1.2256	1.23259	6.71796	6.96456	6.72595	6.76679
ENSMUSG00000024350.5	chr18;chr18;chr18;chr18;chr18;chr18;chr18;chr18	35671103;35680766;35681920;35683218;35686668;35696978;35700804;35703026	35675243;35680938;35682029;35683324;35686853;35697123;35700990;35703144	-;-;-;-;-;-;-;-	5169	Dnajc18	173.743	1.81998	0.188659	9.64693	5.06477e-22	2.44317e-20	1.21866	2.01043	1.2687	2.00011	6.27461	8.52056	9.58582	8.08324
ENSMUSG00000049047.11	chrX;chrX;chrX;chrX;chrX;chrX;chrX;chrX;chrX;chrX;chrX;chrX;chrX;chrX;chrX	134756595;134756607;134756647;134757236;134757236;134757264;134757732;134757732;134757732;134758077;134758077;134758077;134758446;134758446;134758446	134756730;134756730;134756885;134757342;134757342;134757342;134757793;134757793;134757793;134758146;134758146;134758146;134761455;134760106;134761425	+;+;+;+;+;+;+;+;+;+;+;+;+;+;+	3540	Armcx3	145.457	2.36193	0.245024	9.63956	5.44184e-22	2.61639e-20	0.454326	2.2282	1.53311	1.87489	9.84466	12.992	9.64053	10.2339
ENSMUSG00000033256.14	chr2;chr2;chr2;chr2;chr2;chr2;chr2;chr2;chr2;chr2;chr2;chr2;chr2;chr2;chr2;chr2;chr2;chr2;chr2;chr2;chr2;chr2;chr2;chr2;chr2;chr2;chr2;chr2;chr2;chr2;chr2;chr2;chr2;chr2;chr2;chr2;chr2;chr2;chr2;chr2;chr2;chr2;chr2;chr2;chr2;chr2;chr2;chr2;chr2;chr2	122348892;122348893;122349128;122349128;122349128;122349128;122349199;122349199;122349388;122349504;122353765;122353765;122353765;122353765;122353765;122353765;122353765;122353765;122353765;122354029;122354029;122354029;122354029;122354029;122354029;122354031;122354031;122355475;122357083;122357083;122357083;122357083;122357083;122357083;122357083;122357083;122357083;122358194;122358194;122359448…	122349539;122349539;122349539;122349539;122349539;122349539;122349539;122349539;122349539;122349539;122354131;122353884;122353960;122353884;122353884;122353884;122353884;122353884;122353884;122354197;122354197;122354197;122354197;122354197;122354197;122354197;122354197;122355615;122357220;122357289;122357289;122357289;122357289;122357289;122357289;122357289;122357289;122358266;122358240;122359589…	-;-;-;-;-;-;-;-;-;-;-;-;-;-;-;-;-;-;-;-;-;-;-;-;-;-;-;-;-;-;-;-;-;-;-;-;-;-;-;-;-;-;-;-;-;-;-;-;-;-	2305	Shf	528.315	2.54375	0.264289	9.62487	6.27864e-22	3.00879e-20	8.373	6.57251	6.52405	5.92499	44.6959	65.9463	69.1352	62.9783
ENSMUSG00000037686.6	chr12;chr12;chr12;chr12;chr12;chr12;chr12;chr12;chr12;chr12;chr12;chr12;chr12;chr12;chr12;chr12;chr12;chr12;chr12;chr12;chr12;chr12;chr12;chr12;chr12;chr12;chr12;chr12;chr12;chr12;chr12;chr12;chr12;chr12;chr12;chr12;chr12;chr12;chr12;chr12;chr12;chr12;chr12	112106679;112106679;112106869;112106886;112106911;112112192;112112192;112112192;112112192;112112192;112112940;112112981;112112981;112112981;112114032;112114380;112114380;112115567;112115567;112115567;112116401;112116401;112116401;112119954;112119954;112120865;112120865;112120865;112121152;112121153;112121153;112121750;112121750;112121750;112122944;112122944;112123290;112124810;112124810;112126312…	112106973;112106973;112106973;112106973;112106973;112112300;112112300;112112300;112112372;112112300;112113064;112113537;112113092;112113092;112114167;112114496;112114505;112115650;112115650;112115650;112116527;112116527;112116527;112120066;112120066;112121263;112121047;112121047;112121266;112121266;112121266;112121863;112121818;112121863;112123039;112123039;112123453;112124896;112124896;112126411…	+;+;+;+;+;+;+;+;+;+;+;+;+;+;+;+;+;+;+;+;+;+;+;+;+;+;+;+;+;+;+;+;+;+;+;+;+;+;+;+;+;+;+	3521	Aspg	404.913	1.43472	0.149211	9.61539	6.88476e-22	3.28843e-20	5.67165	7.28962	5.87654	7.93876	23.5524	28.1167	25.6305	26.0276
ENSMUSG00000056737.14	chr6;chr6;chr6;chr6;chr6;chr6;chr6;chr6;chr6;chr6;chr6;chr6;chr6;chr6;chr6;chr6;chr6;chr6;chr6;chr6;chr6;chr6;chr6;chr6;chr6;chr6;chr6;chr6;chr6;chr6;chr6;chr6;chr6;chr6;chr6;chr6;chr6;chr6;chr6;chr6;chr6;chr6;chr6;chr6;chr6;chr6;chr6;chr6;chr6;chr6;chr6;chr6;chr6;chr6;chr6;chr6;chr6;chr6;chr6;chr6;chr6;chr6;chr6;chr6;chr6;chr6;chr6	72544391;72544537;72544789;72545793;72547940;72549273;72549432;72549451;72549458;72549652;72549730;72552938;72555273;72555273;72555273;72555273;72555273;72555273;72555273;72555273;72555273;72555273;72555477;72555477;72555477;72555477;72555477;72555477;72555477;72555477;72555477;72555751;72555751;72555751;72555751;72555751;72555751;72555751;72555751;72555979;72556085;72556085;72556085;72556085;725…	72544466;72544666;72544877;72545865;72548026;72549501;72549501;72549501;72549501;72549868;72549868;72553019;72555308;72555308;72555635;72555308;72555308;72555308;72555308;72555308;72555308;72555308;72555649;72555649;72555649;72555905;72555649;72555649;72555649;72555649;72555649;72555905;72555824;72555866;72555905;72555905;72555905;72555905;72555905;72556252;72556252;72556252;72556252;72556252;725…	+;+;+;+;+;+;+;+;+;+;+;+;+;+;+;+;+;+;+;+;+;+;+;+;+;+;+;+;+;+;+;+;+;+;+;+;+;+;+;+;+;+;+;+;+;+;+;+;+;+;+;+;+;+;+;+;+;+;+;+;+;+;+;+;+;+;+	2529	Capg	791.673	3.1831	0.331697	9.59642	8.27697e-22	3.94049e-20	2.01384	8.11918	12.0265	6.35911	99.5794	67.7083	76.5062	98.8781
ENSMUSG00000030259.12	chr6;chr6;chr6;chr6;chr6;chr6;chr6;chr6;chr6;chr6;chr6;chr6;chr6	145746748;145750571;145808383;145808384;145808384;145815053;145815053;145815053;145816498;145816498;145817067;145817067;145819944	145746966;145750682;145808562;145808562;145808562;145815188;145815942;145815942;145816642;145816642;145817584;145821079;145821074	+;+;+;+;+;+;+;+;+;+;+;+;+	5559	Rassf8	51.6922	4.86973	0.507686	9.59202	8.63802e-22	4.09898e-20	0.0723293	0.0900908	0.040679	0.068881	2.288	4.04319	1.95219	2.86113
ENSMUSG00000039013.16	chr7;chr7;chr7;chr7;chr7;chr7;chr7;chr7;chr7;chr7;chr7;chr7;chr7;chr7;chr7;chr7;chr7;chr7;chr7;chr7;chr7;chr7;chr7;chr7;chr7;chr7;chr7;chr7;chr7;chr7;chr7;chr7;chr7;chr7;chr7;chr7;chr7;chr7;chr7;chr7;chr7;chr7;chr7;chr7;chr7;chr7;chr7	43351341;43351341;43351383;43351408;43351522;43351524;43351524;43351548;43351647;43351647;43351647;43351647;43351647;43352168;43352168;43352168;43352168;43352168;43352622;43352622;43352622;43352622;43352622;43354976;43354976;43354976;43354976;43354976;43355327;43355327;43355327;43355327;43355327;43355900;43355900;43355900;43355900;43356301;43356301;43356301;43356301;43356303;43356565;43358583;433…	43351420;43351420;43351552;43351584;43351584;43351584;43352009;43351584;43352009;43352009;43352009;43351843;43352009;43352446;43352446;43352446;43352446;43352446;43352669;43352669;43352669;43352669;43352669;43355227;43355227;43355227;43355227;43355227;43355629;43355629;43355629;43355629;43355629;43355999;43355999;43355999;43355999;43356436;43356436;43356436;43356436;43356436;43356618;43359289;433…	+;+;+;+;+;+;+;+;+;+;+;+;+;+;+;+;+;+;+;+;+;+;+;+;+;+;+;+;+;+;+;+;+;+;+;+;+;+;+;+;+;+;+;+;+;+;+	2790	Siglecf	112.6	-2.5478	0.265863	-9.58313	9.4147e-22	4.45303e-20	5.71653	8.16741	7.37571	8.55484	1.59557	1.02446	2.09839	2.48841
ENSMUSG00000018623.9	chr9;chr9;chr9;chr9;chr9;chr9	7692090;7695156;7695468;7696047;7697588;7699338	7692242;7695382;7695616;7696175;7697749;7699585	+;+;+;+;+;+	1068	Mmp7	1128.21	-7.88998	0.825327	-9.55982	1.17961e-21	5.56136e-20	111.437	373.032	198.397	271.885	1.78638	2.7979	0.935908	0
ENSMUSG00000040415.15	chr10;chr10;chr10;chr10;chr10;chr10;chr10;chr10;chr10;chr10;chr10;chr10;chr10;chr10;chr10;chr10;chr10;chr10;chr10;chr10;chr10;chr10;chr10;chr10;chr10;chr10;chr10;chr10	127190378;127190378;127190642;127190825;127191336;127191336;127192609;127192609;127192609;127193019;127193548;127193730;127193730;127193730;127193730;127193730;127194410;127194410;127194410;127194410;127194410;127194410;127194682;127195694;127195694;127195694;127195694;127195694	127191039;127191039;127191553;127191039;127191553;127191553;127193357;127193338;127193357;127193338;127193803;127193803;127193803;127193803;127193803;127193803;127194473;127194473;127194466;127194634;127194634;127194634;127194812;127195719;127195727;127195728;127195709;127195709	-;-;-;-;-;-;-;-;-;-;-;-;-;-;-;-;-;-;-;-;-;-;-;-;-;-;-;-	2572	Dtx3	72.6505	2.55037	0.267126	9.54744	1.32936e-21	6.24716e-20	0.625316	0.97359	0.571491	1.48876	6.7749	8.63774	7.3284	7.06734
ENSMUSG00000035896.5	chr14;chr14	51144998;51146716	51145919;51146785	-;-	992	Rnase1	384.783	-2.24947	0.236294	-9.51977	1.73557e-21	8.12985e-20	44.3151	92.5144	51.8605	96.1133	25.3867	22.2645	16.4097	18.1965
ENSMUSG00000009566.12	chr2;chr2;chr2;chr2;chr2;chr2;chr2;chr2;chr2;chr2;chr2;chr2;chr2;chr2;chr2;chr2;chr2;chr2;chr2;chr2;chr2;chr2;chr2;chr2;chr2;chr2;chr2;chr2;chr2;chr2;chr2;chr2;chr2;chr2;chr2;chr2;chr2;chr2;chr2;chr2;chr2;chr2;chr2;chr2;chr2;chr2;chr2;chr2;chr2;chr2;chr2;chr2;chr2;chr2;chr2;chr2;chr2;chr2;chr2;chr2;chr2;chr2;chr2;chr2	32682609;32682610;32682817;32683302;32683331;32684750;32684750;32684750;32684750;32684908;32685314;32685314;32685314;32685719;32685719;32685719;32686502;32686554;32686554;32686738;32686738;32686738;32686849;32687014;32687145;32687145;32687145;32687145;32687413;32687413;32687413;32687416;32687602;32687602;32687602;32687760;32687760;32687760;32687760;32687920;32687920;32687920;32691190;32691190;326…	32683468;32683468;32683158;32683468;32683468;32684816;32684816;32684816;32684816;32685004;32685389;32685389;32685389;32685956;32685869;32685869;32686643;32686643;32686643;32686885;32686885;32686885;32686885;32687663;32687222;32687502;32687222;32687222;32687515;32687837;32687515;32687515;32687663;32687663;32687663;32687837;32687837;32687837;32687837;32688034;32688034;32688034;32691254;32691254;326…	-;-;-;-;-;-;-;-;-;-;-;-;-;-;-;-;-;-;-;-;-;-;-;-;-;-;-;-;-;-;-;-;-;-;-;-;-;-;-;-;-;-;-;-;-;-;-;-;-;-;-;-;-;-;-;-;-;-;-;-;-;-;-;-	3802	Fpgs	746.693	1.68651	0.177331	9.51049	1.89774e-21	8.86098e-20	7.1913	14.3908	9.27853	9.76912	33.5873	52.3165	53.5191	47.0791
ENSMUSG00000020844.6	chr11;chr11;chr11;chr11;chr11;chr11;chr11;chr11;chr11;chr11	76257198;76261542;76263008;76272376;76273971;76274515;76278474;76358803;76398701;76398701	76258747;76261666;76263187;76272482;76274071;76274648;76278591;76359286;76399068;76399140	-;-;-;-;-;-;-;-;-;-	3239	Nxn	89.2709	2.3321	0.245238	9.50954	1.9151e-21	8.91345e-20	0.993093	0.889066	0.90761	1.14278	5.53683	7.38044	8.81709	6.66422
ENSMUSG00000027261.2	chr2;chr2;chr2;chr2;chr2;chr2;chr2;chr2;chr2;chr2;chr2;chr2	134497361;134500816;134500998;134505571;134522985;134530542;134530760;134548129;134548129;134548433;134554196;134554196	134498327;134500885;134501156;134505662;134523160;134530797;134530797;134548280;134548280;134548671;134554307;134554368	-;-;-;-;-;-;-;-;-;-;-;-	2284	Hao1	111.464	8.0403	0.847273	9.48962	2.31872e-21	1.07577e-19	0	0	0	0.167649	14.1446	14.1638	17.2552	14.3695
ENSMUSG00000043671.14	chr7;chr7;chr7;chr7;chr7;chr7;chr7;chr7;chr7;chr7;chr7;chr7;chr7;chr7;chr7;chr7;chr7;chr7;chr7;chr7;chr7;chr7;chr7;chr7;chr7;chr7;chr7;chr7;chr7;chr7;chr7;chr7;chr7;chr7;chr7;chr7;chr7;chr7;chr7;chr7;chr7;chr7;chr7;chr7;chr7;chr7;chr7;chr7;chr7;chr7;chr7;chr7	35685165;35690725;35692777;35692777;35695282;35695282;35703489;35707224;35707381;35707381;35707633;35708060;35708060;35708060;35708535;35708535;35708535;35711861;35712145;35714126;35714160;35715968;35716587;35716587;35719510;35719547;35721545;35721545;35721545;35721545;35722707;35722707;35722707;35725291;35725291;35725291;35725359;35727290;35727290;35727290;35729686;35729686;35729686;35729701;357…	35690942;35690942;35692935;35692935;35695414;35695414;35703571;35707437;35707437;35707437;35708171;35708171;35708092;35708171;35708651;35708565;35708657;35712019;35712218;35714227;35714227;35716718;35716718;35716718;35719626;35719626;35721679;35721679;35721679;35721679;35722830;35723552;35722830;35725344;35725436;35725436;35725436;35727411;35727411;35727411;35729799;35729755;35729776;35729772;357…	-;-;-;-;-;-;-;-;-;-;-;-;-;-;-;-;-;-;-;-;-;-;-;-;-;-;-;-;-;-;-;-;-;-;-;-;-;-;-;-;-;-;-;-;-;-;-;-;-;-;-;-	11367	Dpy19l3	143.184	1.86765	0.19697	9.4819	2.49689e-21	1.15475e-19	0.341933	0.66088	0.566977	0.842151	2.43929	3.9432	3.32894	2.63188
ENSMUSG00000002603.15	chr7;chr7;chr7;chr7;chr7;chr7;chr7;chr7;chr7;chr7;chr7;chr7;chr7;chr7;chr7;chr7;chr7;chr7	25687002;25688148;25688560;25688890;25688927;25692377;25692377;25692418;25694223;25694223;25694223;25696918;25696918;25696918;25697125;25697125;25704125;25704784	25688223;25688223;25688724;25691462;25689180;25692537;25692537;25692537;25694340;25694340;25694340;25696995;25697174;25696995;25697213;25697272;25704278;25705077	+;+;+;+;+;+;+;+;+;+;+;+;+;+;+;+;+;+	5042	Tgfb1	177.332	2.93291	0.309688	9.47054	2.78406e-21	1.28349e-19	0.265819	0.645636	1.63703	1.13916	9.43457	9.61128	9.79895	9.5136
ENSMUSG00000035513.19	chr2;chr2;chr2;chr2;chr2;chr2;chr2;chr2;chr2;chr2;chr2;chr2;chr2;chr2;chr2;chr2;chr2;chr2;chr2;chr2;chr2;chr2;chr2;chr2;chr2;chr2;chr2;chr2;chr2;chr2;chr2;chr2;chr2;chr2;chr2;chr2;chr2;chr2;chr2;chr2;chr2;chr2;chr2;chr2;chr2;chr2;chr2;chr2;chr2;chr2;chr2;chr2;chr2;chr2;chr2;chr2;chr2;chr2	29194541;29194794;29194821;29194821;29194821;29195647;29195647;29195647;29195647;29195647;29196982;29196982;29196982;29196982;29196982;29198468;29198641;29198814;29198814;29200562;29200676;29200874;29200874;29200874;29203822;29203871;29203871;29203871;29203871;29204898;29204898;29204898;29204898;29204898;29207201;29207392;29207410;29207418;29207418;29207418;29207418;29227578;29227578;29227578;292…	29195053;29195053;29195053;29195053;29195053;29195781;29195781;29195781;29195781;29195781;29197149;29197149;29197149;29197149;29197149;29198915;29198915;29198915;29198915;29200948;29200948;29200948;29200949;29200948;29204327;29204008;29204024;29204008;29204024;29204922;29204922;29204924;29204924;29204924;29207219;29207590;29207590;29207590;29207590;29207590;29207590;29228221;29228221;29228221;292…	-;-;-;-;-;-;-;-;-;-;-;-;-;-;-;-;-;-;-;-;-;-;-;-;-;-;-;-;-;-;-;-;-;-;-;-;-;-;-;-;-;-;-;-;-;-;-;-;-;-;-;-;-;-;-;-;-;-	3990	Ntng2	52.2477	5.6754	0.599756	9.46284	2.99695e-21	1.37727e-19	0.100772	0.0627587	0	0.0639782	2.99646	4.49347	3.57877	4.77714
ENSMUSG00000028995.14	chr5;chr5;chr5;chr5;chr5;chr5;chr5;chr5;chr5;chr5;chr5;chr5;chr5;chr5;chr5;chr5;chr5;chr5;chr5;chr5;chr5;chr5;chr5;chr5;chr5;chr5;chr5;chr5;chr5;chr5;chr5;chr5;chr5;chr5;chr5;chr5;chr5;chr5;chr5;chr5;chr5;chr5;chr5;chr5;chr5;chr5;chr5;chr5;chr5;chr5;chr5;chr5;chr5	23915276;23915277;23915812;23922796;23960931;23964479;23964481;23966134;23966134;23979488;23979488;23979488;23979488;23980487;23980487;23980487;23980487;23981903;23983150;23983150;23983150;23983150;23985745;23985745;23985745;23985745;23986138;23986138;23986138;23986138;23986734;23986734;23986734;23986734;23987885;23987885;23987885;23987885;23988850;23991736;23991736;23991736;23991736;23991736;239…	23915537;23915537;23915941;23922904;23965358;23965358;23965358;23966431;23966431;23979647;23979647;23979647;23979647;23980574;23980574;23980574;23980574;23985029;23983266;23983266;23983266;23983266;23985840;23985840;23985840;23985840;23986253;23986253;23986253;23986253;23986814;23986814;23986814;23986814;23988064;23988064;23988064;23988064;23988995;23991837;23991837;23991837;23991837;23991837;240…	-;-;-;-;-;-;-;-;-;-;-;-;-;-;-;-;-;-;-;-;-;-;-;-;-;-;-;-;-;-;-;-;-;-;-;-;-;-;-;-;-;-;-;-;-;-;-;-;-;-;-;-;-	10117	Fam126a	485.828	2.01214	0.212865	9.45266	3.30331e-21	1.51329e-19	0.967076	2.40086	1.95579	3.35587	8.67462	14.4084	14.34	10.6928
ENSMUSG00000023247.2	chr4;chr4;chr4	119637704;119638602;119639211	119637825;119638812;119639471	+;+;+	594	Guca2a	1585.19	-1.99026	0.210576	-9.4515	3.34008e-21	1.52534e-19	222.926	444.536	709.049	547.504	154.384	166.009	154.812	184.883
ENSMUSG00000066643.12	chr12;chr12;chr12;chr12;chr12;chr12;chr12;chr12;chr12;chr12;chr12;chr12;chr12;chr12;chr12;chr12;chr12;chr12;chr12;chr12;chr12;chr12;chr12;chr12;chr12;chr12;chr12;chr12;chr12;chr12;chr12;chr12;chr12;chr12;chr12;chr12;chr12;chr12;chr12;chr12;chr12;chr12;chr12;chr12;chr12;chr12;chr12;chr12;chr12;chr12;chr12;chr12;chr12;chr12;chr12;chr12;chr12;chr12;chr12;chr12;chr12;chr12;chr12;chr12;chr12;chr12;chr…	8973892;8974011;8974011;8974047;8974059;8974869;8974934;8974934;8974934;8974934;8974934;8977363;8977363;8977363;8977363;8977363;8977363;8978598;8978598;8978598;8978598;8978598;8978598;8981032;8981032;8981032;8981032;8981032;8981032;8982761;8982761;8982761;8982761;8982761;8985629;8985629;8985629;8985629;8985629;8985629;8985967;8985967;8985967;8985967;8985967;8987278;8987278;8987278;8987278;8987278…	8974179;8974179;8974179;8974179;8974179;8975051;8975051;8975051;8975051;8975051;8975051;8977434;8977434;8977434;8977434;8977434;8977434;8978690;8978690;8978690;8978690;8978690;8978690;8981160;8981160;8981160;8981160;8981160;8981160;8982894;8982894;8982894;8982894;8982894;8985673;8985794;8985794;8985794;8985794;8985794;8986112;8986112;8986112;8986112;8986112;8987403;8987403;8987403;8987403;8987403…	+;+;+;+;+;+;+;+;+;+;+;+;+;+;+;+;+;+;+;+;+;+;+;+;+;+;+;+;+;+;+;+;+;+;+;+;+;+;+;+;+;+;+;+;+;+;+;+;+;+;+;+;+;+;+;+;+;+;+;+;+;+;+;+;+;+;+;+;+;+;+;+;+;+;+;+;+;+;+;+;+;+;+;+;+;+;+;+;+;+;+;+;+;+;+;+;+;+;+;+;+;+;+;+;+	7273	Wdr35	112.976	2.38795	0.253115	9.43425	3.93816e-21	1.79285e-19	0.423842	0.550875	0.326469	0.895017	3.28774	4.51941	4.49602	3.85304
ENSMUSG00000025075.14	chr19;chr19;chr19;chr19;chr19;chr19;chr19;chr19;chr19;chr19;chr19;chr19;chr19;chr19;chr19;chr19;chr19;chr19;chr19;chr19;chr19;chr19;chr19;chr19;chr19;chr19;chr19;chr19;chr19;chr19;chr19;chr19;chr19;chr19;chr19;chr19;chr19;chr19;chr19;chr19;chr19;chr19;chr19;chr19;chr19;chr19;chr19;chr19;chr19;chr19;chr19;chr19;chr19;chr19;chr19;chr19;chr19;chr19;chr19;chr19;chr19;chr19;chr19;chr19;chr19;chr19	56287137;56287912;56287922;56287936;56287996;56287996;56298015;56298015;56298015;56298015;56298015;56306773;56306773;56306773;56306773;56308837;56308837;56308837;56308837;56308837;56310021;56310021;56310021;56310021;56310021;56311102;56311102;56311102;56311102;56311102;56311671;56311671;56311671;56311671;56311778;56311814;56312869;56312869;56312869;56312869;56312869;56312948;56313975;56313975;563…	56287247;56288052;56288052;56288052;56288052;56288052;56298051;56298051;56298051;56298051;56298051;56306883;56306883;56306883;56306883;56308944;56308944;56308944;56308944;56308944;56310137;56310137;56310137;56310137;56310137;56311221;56311221;56311221;56311221;56311221;56311842;56311842;56311842;56311842;56311988;56311842;56312966;56312966;56312966;56312966;56312966;56312966;56314230;56314230;563…	+;+;+;+;+;+;+;+;+;+;+;+;+;+;+;+;+;+;+;+;+;+;+;+;+;+;+;+;+;+;+;+;+;+;+;+;+;+;+;+;+;+;+;+;+;+;+;+;+;+;+;+;+;+;+;+;+;+;+;+;+;+;+;+;+;+	3193	Habp2	156.869	-2.96388	0.315757	-9.38658	6.19776e-21	2.81274e-19	3.94565	13.4105	6.72808	16.1894	1.71286	1.62756	2.14659	1.42321
ENSMUSG00000074682.4	chr2	152411955	152415027	-	3073	Zcchc3	98.7234	3.04544	0.324938	9.37237	7.09206e-21	3.20861e-19	0.915896	0.285202	0.846256	0.872231	7.20178	10.3158	9.80452	8.09222
ENSMUSG00000029781.7	chr6;chr6;chr6;chr6;chr6;chr6;chr6;chr6;chr6;chr6;chr6;chr6	56832059;56849333;56849638;56850563;56850563;56851362;56856233;56860656;56868720;56873367;56875669;56878034	56832427;56849783;56849783;56850660;56850752;56851507;56856422;56860801;56868906;56873512;56875832;56879358	+;+;+;+;+;+;+;+;+;+;+;+	3314	Fkbp9	95.11	-2.30342	0.24643	-9.34717	9.0023e-21	4.06023e-19	2.83097	6.53598	5.35653	6.70149	1.22815	1.64654	2.19747	0.990342
ENSMUSG00000032849.14	chr14;chr14;chr14;chr14;chr14;chr14;chr14;chr14;chr14;chr14;chr14;chr14;chr14;chr14;chr14;chr14;chr14;chr14;chr14;chr14;chr14;chr14;chr14;chr14;chr14;chr14;chr14;chr14;chr14;chr14;chr14;chr14;chr14;chr14;chr14;chr14;chr14;chr14;chr14;chr14;chr14;chr14;chr14;chr14;chr14;chr14;chr14;chr14;chr14;chr14;chr14;chr14;chr14;chr14;chr14;chr14;chr14;chr14;chr14;chr14;chr14;chr14;chr14;chr14;chr14;chr14;chr…	118482692;118482692;118483811;118484333;118490499;118490499;118490499;118490499;118499966;118499966;118499966;118499966;118500708;118500708;118500708;118500708;118507593;118507593;118507593;118507593;118516433;118516433;118516433;118516433;118526212;118526212;118526212;118526212;118527758;118527951;118527951;118527951;118527951;118528823;118528967;118528967;118528967;118528967;118528967;118529858…	118484440;118484440;118484440;118484440;118490633;118490633;118490633;118490633;118500071;118500071;118500071;118500071;118500880;118500880;118500880;118500880;118507682;118507682;118507682;118507682;118516588;118516588;118516588;118516588;118526403;118526403;118526403;118526403;118528051;118528051;118528051;118528051;118528051;118529077;118529077;118529077;118529077;118529077;118529077;118529977…	-;-;-;-;-;-;-;-;-;-;-;-;-;-;-;-;-;-;-;-;-;-;-;-;-;-;-;-;-;-;-;-;-;-;-;-;-;-;-;-;-;-;-;-;-;-;-;-;-;-;-;-;-;-;-;-;-;-;-;-;-;-;-;-;-;-;-;-;-;-;-;-;-;-;-;-;-;-;-;-;-;-;-;-;-;-;-;-;-;-;-;-;-;-;-;-;-;-;-;-;-;-;-;-;-;-;-;-;-;-;-;-;-;-;-;-;-;-;-;-;-;-;-;-;-;-;-;-	6389	Abcc4	150.652	2.70785	0.290144	9.33279	1.0312e-20	4.6366e-19	0.314665	1.07782	0.424732	1.01885	5.61396	8.49999	6.68259	4.70228
ENSMUSG00000016382.15	chrX;chrX;chrX;chrX;chrX;chrX;chrX;chrX;chrX;chrX;chrX;chrX;chrX;chrX;chrX;chrX;chrX;chrX;chrX;chrX;chrX;chrX;chrX;chrX;chrX;chrX;chrX;chrX;chrX;chrX;chrX;chrX;chrX;chrX;chrX;chrX;chrX;chrX;chrX;chrX;chrX;chrX;chrX;chrX;chrX;chrX;chrX;chrX;chrX;chrX;chrX;chrX;chrX;chrX;chrX;chrX;chrX;chrX;chrX;chrX;chrX;chrX;chrX;chrX;chrX;chrX;chrX;chrX;chrX;chrX;chrX;chrX;chrX;chrX;chrX;chrX;chrX;chrX;chrX;chrX…	75785654;75785663;75785663;75785668;75786771;75790962;75790962;75790962;75790962;75790962;75791285;75791285;75791285;75791285;75791285;75793589;75793589;75793589;75793589;75793589;75794177;75794177;75794177;75794177;75794177;75795307;75795307;75795307;75795307;75795307;75796334;75796334;75796334;75796334;75796334;75799395;75799395;75799395;75799395;75799395;75799717;75800502;75800502;75800502;758…	75786899;75786899;75786899;75786899;75786899;75791086;75791086;75791086;75791086;75791086;75791408;75791408;75791408;75791408;75791408;75793722;75793722;75793722;75793722;75793722;75794291;75794291;75794291;75794291;75794291;75795385;75795385;75795385;75795385;75795385;75796529;75796529;75796529;75796529;75796529;75799490;75799490;75799490;75799490;75799490;75799743;75800644;75800644;75800644;758…	-;-;-;-;-;-;-;-;-;-;-;-;-;-;-;-;-;-;-;-;-;-;-;-;-;-;-;-;-;-;-;-;-;-;-;-;-;-;-;-;-;-;-;-;-;-;-;-;-;-;-;-;-;-;-;-;-;-;-;-;-;-;-;-;-;-;-;-;-;-;-;-;-;-;-;-;-;-;-;-;-;-;-	4238	Pls3	456.985	1.71157	0.183506	9.32706	1.08853e-20	4.87929e-19	4.77535	5.37684	4.37542	7.13776	22.9891	30.6253	25.9776	22.5475
ENSMUSG00000025492.6	chr7;chr7	141009586;141010397	141009889;141010770	-;-	678	Ifitm3	3118.53	1.8981	0.203548	9.32507	1.10908e-20	4.95616e-19	188.585	252.808	151.09	233.812	1146.77	1230.98	1060.2	1021.76
ENSMUSG00000032657.15	chr3;chr3;chr3;chr3;chr3;chr3;chr3;chr3;chr3;chr3;chr3;chr3;chr3;chr3;chr3;chr3;chr3;chr3;chr3;chr3;chr3;chr3;chr3;chr3;chr3;chr3;chr3;chr3;chr3;chr3;chr3;chr3;chr3;chr3;chr3;chr3;chr3;chr3;chr3;chr3;chr3;chr3;chr3;chr3;chr3;chr3;chr3;chr3;chr3;chr3;chr3;chr3;chr3;chr3;chr3;chr3;chr3;chr3;chr3;chr3;chr3;chr3;chr3;chr3;chr3;chr3;chr3;chr3;chr3;chr3;chr3	89183143;89183203;89183204;89183580;89183633;89183641;89184055;89184152;89184152;89184152;89184229;89184413;89184413;89184413;89184413;89184457;89184630;89184630;89184630;89184630;89184630;89184630;89184889;89184889;89184889;89184889;89184889;89184889;89185434;89185434;89185434;89185437;89185437;89185456;89185734;89185734;89185734;89185734;89185734;89186779;89186779;89186779;89186779;89186779;891…	89183494;89183948;89183948;89183948;89183948;89183948;89184208;89184208;89184208;89184208;89184523;89184523;89184523;89184523;89184523;89184523;89184749;89184749;89184749;89184749;89184679;89184749;89184996;89184996;89184996;89184996;89184996;89184996;89185609;89185609;89185609;89185609;89185609;89185609;89185769;89185833;89185833;89185833;89185833;89186848;89186848;89186848;89186848;89186848;891…	+;+;+;+;+;+;+;+;+;+;+;+;+;+;+;+;+;+;+;+;+;+;+;+;+;+;+;+;+;+;+;+;+;+;+;+;+;+;+;+;+;+;+;+;+;+;+;+;+;+;+;+;+;+;+;+;+;+;+;+;+;+;+;+;+;+;+;+;+;+;+	3649	Fam189b	142.862	1.52277	0.163447	9.31658	1.20153e-20	5.35289e-19	1.32226	2.29889	2.29295	3.04313	8.12148	10.076	9.1569	8.6137
ENSMUSG00000024511.15	chr18;chr18;chr18;chr18;chr18;chr18;chr18;chr18;chr18;chr18;chr18;chr18;chr18;chr18;chr18;chr18;chr18;chr18;chr18;chr18;chr18;chr18	69979131;69983656;69983656;69986912;69986912;69986912;69989544;69989544;69989544;69994477;69994477;69994477;69996069;69996069;69996069;70049438;70053126;70053126;70138164;70141318;70141524;70141524	69985377;69985377;69985377;69987035;69987035;69987035;69989647;69989647;69989647;69994562;69994562;69994562;69996240;69996240;69996240;70049608;70053588;70053588;70141393;70141393;70141574;70141605	-;-;-;-;-;-;-;-;-;-;-;-;-;-;-;-;-;-;-;-;-;-	10679	Rab27b	403.945	-1.69479	0.182355	-9.29393	1.4869e-20	6.60403e-19	3.27566	7.15181	6.71267	8.95212	2.656	3.33346	3.0353	2.05676
ENSMUSG00000028356.4	chr4;chr4;chr4;chr4;chr4;chr4;chr4;chr4;chr4;chr4;chr4;chr4;chr4	63143275;63143667;63144151;63145265;63148702;63149419;63150328;63151454;63152584;63152698;63153942;63153942;63154659	63143400;63143840;63144318;63145346;63148748;63149520;63150444;63151530;63152726;63152726;63154146;63154173;63154799	-;-;-;-;-;-;-;-;-;-;-;-;-	1409	Ambp	43.9162	-4.93012	0.531254	-9.28014	1.69251e-20	7.48069e-19	2.94876	10.6632	6.01848	7.88103	0.541619	0	0.405373	0.268766
ENSMUSG00000092486.1	chr5;chr5	114821935;114823313	114822725;114823468	-;-	947	RP23-3M10.7	67.131	2.74993	0.296328	9.28001	1.69456e-20	7.48069e-19	1.13222	3.7019	1.79093	1.48258	15.9827	22.6365	20.0543	17.9948
ENSMUSG00000027985.14	chr3;chr3;chr3;chr3;chr3;chr3;chr3;chr3;chr3;chr3;chr3;chr3;chr3;chr3;chr3;chr3;chr3;chr3;chr3;chr3;chr3;chr3;chr3;chr3;chr3;chr3;chr3;chr3;chr3;chr3;chr3;chr3;chr3;chr3;chr3;chr3;chr3;chr3;chr3;chr3;chr3;chr3;chr3;chr3;chr3;chr3;chr3;chr3;chr3;chr3;chr3;chr3;chr3;chr3;chr3;chr3;chr3;chr3;chr3;chr3;chr3;chr3;chr3;chr3	131110471;131110471;131110471;131112797;131112797;131112806;131113814;131113856;131113856;131113856;131113856;131113856;131113856;131113856;131115413;131115413;131115413;131115413;131115413;131115413;131115413;131115413;131156484;131184643;131184643;131184643;131184643;131184643;131184643;131184643;131189335;131189335;131189335;131189335;131189335;131191023;131191023;131193129;131193129;131193129…	131111678;131111678;131111678;131112820;131112820;131112820;131113922;131113922;131113922;131113922;131113922;131113922;131113922;131113922;131115546;131115546;131115546;131117387;131115546;131115546;131115546;131115546;131156575;131184744;131184775;131188082;131184775;131184775;131184775;131184775;131189425;131189425;131189425;131189425;131189425;131191106;131191106;131193251;131193251;131193251…	+;+;+;+;+;+;+;+;+;+;+;+;+;+;+;+;+;+;+;+;+;+;+;+;+;+;+;+;+;+;+;+;+;+;+;+;+;+;+;+;+;+;+;+;+;+;+;+;+;+;+;+;+;+;+;+;+;+;+;+;+;+;+;+	8788	Lef1	43.7213	4.03863	0.437733	9.22624	2.80296e-20	1.23364e-18	0.0305021	0.0284942	0.115795	0.0726197	1.09996	1.49316	1.96608	1.29276
ENSMUSG00000079113.3	chr8;chr8	21593375;21594294	21593665;21594508	-;-	506	AC133094.13	68.1725	-9.7612	1.05802	-9.22589	2.81215e-20	1.23396e-18	21.1899	31.4246	21.228	44.3953	0	0	0	0
ENSMUSG00000037860.15	chr1;chr1;chr1;chr1;chr1;chr1;chr1;chr1;chr1;chr1;chr1;chr1;chr1;chr1;chr1;chr1;chr1;chr1;chr1;chr1;chr1;chr1;chr1;chr1;chr1;chr1;chr1;chr1;chr1;chr1;chr1	173350879;173393963;173419196;173419457;173420571;173420598;173427759;173427759;173427759;173452828;173452828;173454224;173454224;173454971;173455334;173455334;173455334;173455354;173455354;173455488;173455829;173459698;173459698;173459698;173461907;173461907;173461907;173463859;173463859;173464971;173464971	173350973;173394033;173419555;173419555;173420686;173420686;173427898;173427781;173427898;173452948;173452948;173454313;173454313;173455034;173455595;173455615;173455615;173455615;173455615;173455522;173456165;173459849;173459719;173459849;173462007;173462320;173462320;173464047;173464047;173466032;173466040	+;+;+;+;+;+;+;+;+;+;+;+;+;+;+;+;+;+;+;+;+;+;+;+;+;+;+;+;+;+;+	3501	Aim2	88.1458	3.11111	0.337903	9.20709	3.35072e-20	1.46586e-18	0.497669	0.464909	0.936575	0.328114	5.8854	10.1308	6.2403	5.80494
ENSMUSG00000036904.5	chr18	9212856	9216201	+	3346	Fzd8	44.1524	-5.34518	0.580932	-9.20104	3.54506e-20	1.54624e-18	2.08289	2.88126	1.79096	4.53937	0	0.155314	0.213378	0.0377258
ENSMUSG00000030872.14	chr7;chr7;chr7;chr7;chr7;chr7;chr7;chr7;chr7;chr7;chr7;chr7;chr7;chr7;chr7;chr7;chr7;chr7;chr7;chr7;chr7;chr7;chr7;chr7;chr7;chr7;chr7;chr7;chr7;chr7;chr7;chr7;chr7;chr7;chr7;chr7;chr7;chr7;chr7;chr7;chr7;chr7;chr7;chr7;chr7;chr7;chr7;chr7;chr7;chr7;chr7;chr7;chr7;chr7;chr7	121986722;121986722;121988274;121988765;121990424;121990424;121990424;121991494;121991494;121991494;121994844;121994844;121994844;121996596;121997291;121997291;121997291;121997761;121997761;121997761;121998063;121998063;121998063;121998063;121998858;121998858;121998858;122000119;122000119;122000119;122002075;122002075;122002075;122002667;122002667;122003887;122003887;122004747;122007257;122007257…	121989801;121987664;121989801;121989801;121990534;121990534;121990534;121991663;121991663;121991663;121995001;121995001;121995001;121997789;121997421;121997421;121997421;121997789;121997789;121997789;121999049;121998152;121998152;121998152;121998983;121998983;121998983;122000200;122000200;122000200;122002491;122002212;122002212;122002747;122002747;122003987;122003987;122007380;122007380;122007380…	-;-;-;-;-;-;-;-;-;-;-;-;-;-;-;-;-;-;-;-;-;-;-;-;-;-;-;-;-;-;-;-;-;-;-;-;-;-;-;-;-;-;-;-;-;-;-;-;-;-;-;-;-;-;-	9769	Gga2	626.538	1.86766	0.20314	9.19398	3.78582e-20	1.64632e-18	1.50915	4.65236	2.55787	3.73672	12.7984	18.3263	18.0373	13.503
ENSMUSG00000096001.2	chr14;chr14;chr14;chr14;chr14;chr14	37102140;37102142;37107374;37107374;37109979;37113951	37102691;37102691;37107454;37107454;37110101;37114022	-;-;-;-;-;-	828	RP23-127E21.1	127.073	1.76353	0.191827	9.19336	3.80769e-20	1.65091e-18	5.98909	8.31667	8.19328	7.86166	27.65	45.974	37.4227	36.1312
ENSMUSG00000040928.15	chr4;chr4;chr4;chr4;chr4;chr4;chr4;chr4;chr4;chr4;chr4;chr4;chr4;chr4;chr4;chr4;chr4;chr4;chr4;chr4;chr4;chr4;chr4;chr4;chr4;chr4;chr4;chr4;chr4;chr4;chr4;chr4;chr4;chr4;chr4;chr4;chr4;chr4;chr4;chr4;chr4;chr4;chr4;chr4;chr4;chr4;chr4;chr4;chr4;chr4;chr4;chr4;chr4;chr4;chr4;chr4;chr4;chr4;chr4;chr4;chr4;chr4;chr4;chr4;chr4;chr4;chr4;chr4;chr4;chr4;chr4;chr4;chr4;chr4;chr4;chr4;chr4;chr4	129148005;129148005;129148005;129149372;129150547;129150826;129150826;129151032;129151032;129155425;129155425;129155425;129155425;129155425;129155425;129155425;129155425;129155425;129163097;129168323;129177168;129178241;129178241;129178241;129178241;129178241;129178241;129178241;129178241;129178241;129178241;129180189;129180189;129180189;129180189;129180189;129180189;129180189;129180189;129180189…	129151091;129151091;129151091;129151091;129151091;129151091;129151091;129151091;129151091;129155509;129155509;129155509;129155509;129155509;129155509;129155509;129155509;129155509;129164858;129168854;129178332;129178308;129178332;129178332;129178332;129178332;129178332;129178332;129178332;129178332;129178332;129180271;129180271;129180271;129180271;129181840;129180422;129180271;129180271;129180271…	-;-;-;-;-;-;-;-;-;-;-;-;-;-;-;-;-;-;-;-;-;-;-;-;-;-;-;-;-;-;-;-;-;-;-;-;-;-;-;-;-;-;-;-;-;-;-;-;-;-;-;-;-;-;-;-;-;-;-;-;-;-;-;-;-;-;-;-;-;-;-;-;-;-;-;-;-;-	9448	S100pbp	260.787	1.43431	0.156209	9.18196	4.23301e-20	1.82987e-18	1.37601	1.66974	1.43608	1.95886	5.19638	6.88927	6.72553	6.06569
ENSMUSG00000024654.8	chr19;chr19;chr19;chr19;chr19;chr19;chr19;chr19;chr19;chr19	9109868;9114184;9116502;9118529;9119188;9132459;9134724;9134787;9135515;9135515	9113208;9114294;9116620;9118686;9119330;9132497;9134987;9134987;9135636;9135531	-;-;-;-;-;-;-;-;-;-	4297	Asrgl1	265.247	2.35031	0.25654	9.16156	5.11529e-20	2.20472e-18	2.08977	2.36013	1.23671	2.97036	13.5567	20.2574	16.1834	13.9832
ENSMUSG00000056133.5	chr17;chr17;chr17;chr17;chr17;chr17;chr17;chr17;chr17;chr17;chr17;chr17;chr17;chr17;chr17	7362815;7363523;7369677;7370356;7371797;7374423;7376410;7376480;7376936;7379204;7379204;7379574;7379574;7385282;7385292	7364057;7363863;7369808;7370491;7372014;7374548;7376639;7377117;7377117;7379348;7379348;7379627;7379627;7385464;7385384	-;-;-;-;-;-;-;-;-;-;-;-;-;-;-	2945	RP24-147H15.5	365.66	-3.21477	0.350952	-9.16016	5.1822e-20	2.22697e-18	18.659	18.9187	33.9778	24.7905	5.269	1.76461	2.81222	4.5863
ENSMUSG00000010760.5	chr7;chr7;chr7;chr7;chr7;chr7	143501545;143502057;143502175;143502512;143502963;143503096	143501816;143502541;143502519;143502819;143502993;143503150	-;-;-;-;-;-	1121	Phlda2	67.1103	3.2918	0.359383	9.15957	5.21047e-20	2.23253e-18	0.239119	1.11689	2.42071	1.13859	11.8	18.7752	20.5082	17.0034
ENSMUSG00000026828.11	chr2;chr2;chr2;chr2;chr2;chr2;chr2;chr2;chr2;chr2;chr2;chr2;chr2;chr2;chr2;chr2;chr2;chr2;chr2;chr2;chr2;chr2;chr2;chr2;chr2;chr2;chr2;chr2;chr2;chr2;chr2;chr2	57997884;57997884;57997884;58014851;58014851;58014851;58017118;58017118;58017118;58024586;58024586;58024586;58025281;58025281;58025281;58026044;58026044;58026044;58027837;58027837;58027837;58032107;58032107;58032107;58035199;58035199;58035199;58038812;58038812;58038812;58045624;58045624	57999813;57999813;57999813;58015017;58015017;58015017;58017237;58017237;58017237;58024721;58024721;58024721;58025400;58025400;58025400;58026161;58026161;58026161;58028160;58028160;58028160;58032187;58032187;58032187;58035360;58035360;58035360;58039228;58039228;58039878;58045860;58045860	+;+;+;+;+;+;+;+;+;+;+;+;+;+;+;+;+;+;+;+;+;+;+;+;+;+;+;+;+;+;+;+	4462	Galnt5	86.2062	-4.3168	0.471725	-9.15109	5.63619e-20	2.40786e-18	0.841042	5.35946	4.73859	6.55059	0.342062	0.37852	0.128008	0.282901
ENSMUSG00000044156.14	chr6;chr6;chr6;chr6;chr6;chr6;chr6;chr6;chr6;chr6;chr6;chr6;chr6;chr6;chr6;chr6;chr6;chr6;chr6;chr6;chr6;chr6;chr6;chr6;chr6;chr6	3457096;3457395;3463261;3463261;3466124;3466124;3467389;3467389;3467514;3467624;3467624;3475909;3475909;3476076;3483290;3483290;3483290;3483320;3483611;3486923;3486923;3486923;3486923;3487403;3494400;3498218	3457916;3457916;3463370;3463370;3466197;3466197;3467426;3467426;3467538;3467749;3467749;3476205;3476205;3476205;3483574;3483574;3483574;3483574;3487396;3487276;3487276;3487415;3487276;3487429;3494597;3498298	-;-;-;-;-;-;-;-;-;-;-;-;-;-;-;-;-;-;-;-;-;-;-;-;-;-	5874	Hepacam2	588.686	-1.51082	0.165704	-9.11757	7.68248e-20	3.27247e-18	7.80336	19.0981	20.038	20.1863	7.25378	9.20099	8.8972	6.96266
ENSMUSG00000063296.5	chr15;chr15;chr15;chr15;chr15;chr15;chr15;chr15;chr15;chr15;chr15	94629232;94629250;94638061;94638061;94714862;94714862;94879381;94931796;95011316;95074404;95094359	94629302;94629302;94638363;94638363;94717149;94714994;94879480;94931893;95011475;95074533;95096098	+;+;+;+;+;+;+;+;+;+;+	4890	Tmem117	419.627	1.28816	0.141462	9.10601	8.54695e-20	3.63009e-18	3.17935	5.63288	6.19673	7.15182	15.6322	22.0784	17.579	20.1866
ENSMUSG00000043811.5	chr16;chr16	18127642;18150732	18127902;18152408	+;+	1938	Rtn4r	137.685	1.7364	0.190906	9.09556	9.40974e-20	3.98492e-18	2.42049	3.61786	4.90075	3.35885	14.7667	16.9606	18.7148	17.0652
ENSMUSG00000030091.17	chr6;chr6;chr6;chr6;chr6;chr6;chr6;chr6;chr6;chr6;chr6;chr6;chr6;chr6;chr6;chr6;chr6;chr6;chr6;chr6;chr6;chr6;chr6;chr6;chr6;chr6;chr6;chr6;chr6;chr6;chr6;chr6;chr6;chr6;chr6;chr6;chr6;chr6;chr6;chr6;chr6;chr6;chr6;chr6;chr6;chr6;chr6;chr6;chr6;chr6;chr6;chr6;chr6;chr6;chr6;chr6;chr6;chr6;chr6;chr6;chr6;chr6;chr6;chr6;chr6;chr6;chr6;chr6;chr6;chr6;chr6;chr6;chr6;chr6;chr6;chr6;chr6;chr6;chr6;chr6…	91013068;91013070;91013070;91013317;91015824;91015824;91015824;91015824;91015986;91015986;91015986;91015986;91017332;91017332;91017332;91017332;91018737;91018737;91018737;91018745;91018924;91020143;91020143;91020143;91020143;91020143;91021397;91021397;91021397;91021397;91021397;91023965;91025222;91025222;91025222;91025222;91026580;91026759;91026759;91026759;91028726;91028726;91028726;91028726;910…	91014496;91014496;91013316;91013407;91015907;91015907;91015907;91015907;91016081;91016081;91016081;91016081;91017429;91017548;91017548;91017548;91018987;91018987;91018987;91018987;91018987;91020289;91020289;91020289;91020289;91020289;91021520;91021520;91021520;91021520;91021520;91024049;91025506;91025358;91025358;91025358;91026979;91026979;91026979;91026979;91028901;91028901;91028901;91028901;910…	-;-;-;-;-;-;-;-;-;-;-;-;-;-;-;-;-;-;-;-;-;-;-;-;-;-;-;-;-;-;-;-;-;-;-;-;-;-;-;-;-;-;-;-;-;-;-;-;-;-;-;-;-;-;-;-;-;-;-;-;-;-;-;-;-;-;-;-;-;-;-;-;-;-;-;-;-;-;-;-;-;-;-;-;-;-;-;-;-;-;-;-;-;-;-;-;-;-;-;-;-;-;-;-;-;-;-;-;-;-;-;-;-;-;-;-;-;-;-;-;-;-;-;-;-;-;-;-;-;-;-	10474	Nup210	2561.15	1.51671	0.166853	9.09012	9.89274e-20	4.17732e-18	9.02124	18.7674	11.0433	17.1457	48.4401	68.3958	61.267	47.014
ENSMUSG00000048304.8	chr3;chr3;chr3;chr3	73047265;73048125;73056543;73057548	73051455;73051455;73056943;73057803	-;-;-;-	4848	Slitrk3	77.5964	9.50278	1.04651	9.08042	1.08158e-19	4.55389e-18	0	0	0	0	5.03723	6.00289	5.12499	3.61923
ENSMUSG00000041801.5	chr1;chr1;chr1;chr1	135766119;135767134;135768478;135768478	135766894;135767257;135769136;135768922	+;+;+;+	1559	Phlda3	114.65	2.37447	0.261769	9.07085	1.18097e-19	4.95805e-18	1.89132	2.89117	3.4087	2.12864	13.7878	24.8339	23.9972	14.5744
ENSMUSG00000073600.3	chr18;chr18;chr18;chr18	35650351;35650355;35651823;35652167	35655238;35650680;35652006;35655187	-;-;-;-	4888	Prob1	124.996	3.22369	0.355636	9.06456	1.25112e-19	5.23744e-18	0.795163	0.281759	0.508895	0.417795	6.03685	8.21301	6.7774	7.38583
ENSMUSG00000019890.4	chr10;chr10;chr10;chr10	102481756;102484870;102487931;102490254	102482483;102485094;102487992;102490486	-;-;-;-	1248	Nts	71.3978	-9.83215	1.08596	-9.05385	1.38011e-19	5.76086e-18	7.62488	6.62135	15.7642	20.9659	0	0	0	0
ENSMUSG00000032898.9	chr5;chr5;chr5;chr5;chr5;chr5;chr5;chr5;chr5;chr5;chr5;chr5;chr5;chr5;chr5;chr5;chr5;chr5;chr5;chr5;chr5;chr5;chr5;chr5;chr5;chr5;chr5;chr5;chr5;chr5;chr5;chr5;chr5;chr5;chr5;chr5;chr5;chr5;chr5;chr5;chr5;chr5;chr5;chr5;chr5;chr5	117976730;117976774;117976784;117976971;117977314;117977858;117977858;117977858;117977858;117977858;117979324;117979741;117979741;117979741;117979741;117979741;117979741;117986099;117986099;117986099;117986099;117986099;117986099;117988778;117988778;117988778;117989124;117989124;117989124;117990803;117990803;117990803;117994482;117994482;117995370;117995370;117995370;118000317;118000338;118000338…	117977039;117977039;117977039;117977039;117977347;117977993;117977993;117977993;117977993;117977993;117979523;117979835;117979835;117979835;117979835;117979835;117979835;117986106;117986220;117986220;117986220;117987572;117986220;117988924;117988924;117988924;117989260;117989260;117989260;117990939;117990939;117990939;117994661;117994661;117995502;117995502;117995502;118000528;118000528;118000528…	+;+;+;+;+;+;+;+;+;+;+;+;+;+;+;+;+;+;+;+;+;+;+;+;+;+;+;+;+;+;+;+;+;+;+;+;+;+;+;+;+;+;+;+;+;+	5545	Fbxo21	713.03	1.58667	0.175303	9.05101	1.41652e-19	5.89597e-18	5.07583	8.98666	5.22006	8.83902	23.7636	32.8724	35.2025	27.9779
ENSMUSG00000057706.7	chr7;chr7	82867333;82868756	82867927;82871515	+;+	3355	Mex3b	65.5756	2.59175	0.286726	9.03915	1.57897e-19	6.55342e-18	0.319585	0.709052	0.539218	0.913048	3.82897	6.15715	6.68211	4.32683
ENSMUSG00000059401.13	chrX;chrX;chrX;chrX;chrX;chrX;chrX;chrX;chrX;chrX;chrX;chrX;chrX	71050256;71050256;71101485;71101485;71117481;71117481;71121358;71146186;71146186;71152190;71152190;71153874;71153874	71050349;71050349;71101643;71101643;71119394;71119394;71121468;71146435;71146435;71152274;71152274;71156056;71154717	+;+;+;+;+;+;+;+;+;+;+;+;+	4796	Mamld1	52.0835	3.10746	0.34416	9.02912	1.73055e-19	7.1621e-18	0.111782	0.287164	0.330054	0.266131	2.33376	2.60056	4.19804	2.97415
ENSMUSG00000039530.17	chr8;chr8;chr8;chr8;chr8;chr8;chr8;chr8;chr8;chr8;chr8;chr8;chr8;chr8;chr8;chr8;chr8;chr8;chr8;chr8;chr8;chr8;chr8;chr8;chr8;chr8;chr8;chr8;chr8;chr8;chr8;chr8;chr8;chr8;chr8;chr8;chr8;chr8;chr8;chr8;chr8;chr8;chr8;chr8;chr8;chr8;chr8	39005845;39005867;39005908;39005908;39005910;39046515;39046515;39046515;39046515;39046515;39046585;39063191;39063191;39063191;39063191;39067622;39067622;39067622;39067622;39067622;39067622;39071376;39071376;39071376;39071376;39071376;39096925;39096925;39096925;39126529;39126529;39126529;39126529;39126529;39130743;39130743;39130743;39130743;39130743;39154689;39154689;39157260;39157260;39164826;391…	39006200;39006200;39006200;39006200;39006200;39046684;39046684;39046684;39046684;39046684;39046684;39063308;39063308;39063308;39063308;39067762;39067762;39067762;39067762;39067762;39067762;39073322;39071516;39071516;39071516;39071516;39097014;39097014;39097014;39126592;39126592;39126592;39126592;39126592;39130817;39130817;39130817;39130817;39130817;39154779;39154779;39157350;39157350;39165114;391…	+;+;+;+;+;+;+;+;+;+;+;+;+;+;+;+;+;+;+;+;+;+;+;+;+;+;+;+;+;+;+;+;+;+;+;+;+;+;+;+;+;+;+;+;+;+;+	3432	Tusc3	373.155	1.07343	0.118917	9.02669	1.76937e-19	7.30204e-18	4.41286	9.26624	8.10447	9.33472	19.4936	25.136	25.2134	21.6637
ENSMUSG00000005125.13	chr15;chr15;chr15;chr15;chr15;chr15;chr15;chr15;chr15;chr15;chr15;chr15;chr15;chr15;chr15;chr15;chr15;chr15;chr15;chr15;chr15;chr15;chr15;chr15;chr15;chr15;chr15;chr15;chr15;chr15;chr15;chr15;chr15;chr15;chr15;chr15;chr15;chr15;chr15;chr15;chr15;chr15;chr15;chr15;chr15;chr15;chr15;chr15;chr15;chr15;chr15;chr15;chr15;chr15;chr15;chr15;chr15;chr15;chr15;chr15;chr15;chr15;chr15;chr15;chr15;chr15;chr…	66929318;66930866;66931077;66933864;66933864;66933864;66934158;66936253;66936253;66937198;66937198;66937867;66937867;66937867;66938643;66938643;66938643;66940143;66940143;66940143;66942012;66942012;66942012;66943065;66943065;66943065;66943074;66943079;66943079;66943092;66943097;66943129;66943136;66944004;66944004;66944004;66944004;66944004;66944004;66944004;66944004;66944004;66944004;66944776;669…	66931108;66931108;66931108;66933915;66934469;66933915;66937245;66936288;66936288;66937245;66937245;66937918;66937918;66937918;66938699;66938699;66938699;66940246;66940167;66940246;66942068;66942068;66942068;66943151;66943151;66943151;66943151;66943151;66943151;66943151;66943151;66943151;66943151;66944064;66944064;66944064;66944064;66944064;66944064;66944064;66944064;66944064;66944064;66944838;669…	-;-;-;-;-;-;-;-;-;-;-;-;-;-;-;-;-;-;-;-;-;-;-;-;-;-;-;-;-;-;-;-;-;-;-;-;-;-;-;-;-;-;-;-;-;-;-;-;-;-;-;-;-;-;-;-;-;-;-;-;-;-;-;-;-;-;-;-;-;-;-;-;-;-;-;-;-;-;-;-;-;-;-;-;-;-;-;-;-;-;-;-;-;-;-;-;-;-;-;-;-;-;-;-;-;-;-	6596	Ndrg1	4206.08	1.84446	0.204388	9.02433	1.80802e-19	7.44046e-18	19.5878	25.3217	38.6376	38.8173	123.314	123.499	174.573	192.924
ENSMUSG00000053646.13	chr9;chr9;chr9;chr9;chr9;chr9;chr9;chr9;chr9;chr9;chr9;chr9;chr9;chr9;chr9;chr9;chr9;chr9;chr9;chr9;chr9;chr9;chr9;chr9;chr9;chr9;chr9;chr9;chr9;chr9;chr9;chr9;chr9;chr9;chr9;chr9;chr9;chr9;chr9;chr9;chr9;chr9;chr9;chr9;chr9;chr9;chr9;chr9;chr9;chr9;chr9;chr9;chr9;chr9;chr9;chr9;chr9;chr9;chr9;chr9;chr9	109095389;109095952;109096710;109099271;109099271;109099271;109100072;109100072;109100072;109102021;109102574;109102827;109103215;109103613;109104028;109104223;109104734;109104952;109105501;109105591;109105916;109105916;109105963;109106261;109106261;109106441;109106441;109106441;109106441;109106760;109106760;109106760;109106760;109106794;109108121;109108121;109108121;109108407;109108407;109108407…	109095645;109096202;109096814;109099323;109099323;109099323;109100498;109100498;109101184;109102203;109102702;109102927;109103347;109103769;109104136;109104331;109105408;109105098;109105713;109105713;109106038;109106038;109106354;109106354;109106354;109106613;109106613;109106613;109106613;109106807;109106931;109106911;109106911;109106911;109108226;109108226;109108226;109108911;109108543;109108543…	+;+;+;+;+;+;+;+;+;+;+;+;+;+;+;+;+;+;+;+;+;+;+;+;+;+;+;+;+;+;+;+;+;+;+;+;+;+;+;+;+;+;+;+;+;+;+;+;+;+;+;+;+;+;+;+;+;+;+;+;+	9592	Plxnb1	586.777	2.56604	0.28456	9.01759	1.9228e-19	7.89053e-18	2.02604	1.86657	1.01374	2.47502	13.2335	20.5742	17.0452	14.1996
ENSMUSG00000047844.3	chrX;chrX;chrX	136138996;136139523;136139855	136139166;136139599;136140443	+;+;+	837	Bex4	89.912	4.47276	0.496304	9.01214	2.02065e-19	8.26877e-18	0.960761	0.747931	1.62104	0.609971	19.9067	52.4646	44.868	13.2715
ENSMUSG00000032436.17	chr9;chr9;chr9;chr9;chr9;chr9;chr9;chr9;chr9;chr9;chr9;chr9;chr9;chr9;chr9	114756836;114756839;114758805;114758805;114761399;114761907;114763219;114763219;114763292;114770721;114775208;114781668;114781668;114781668;114781668	114757291;114757291;114758886;114758886;114763392;114762005;114763392;114763392;114763392;114771210;114775451;114781842;114781856;114781849;114781832	-;-;-;-;-;-;-;-;-;-;-;-;-;-;-	3455	Cmtm7	593.502	1.65654	0.18385	9.0103	2.05501e-19	8.38581e-18	7.99114	10.6541	8.63958	7.83182	35.3408	42.191	47.4461	36.2433
ENSMUSG00000027661.4	chr2;chr2;chr2;chr2;chr2;chr2;chr2	165503787;165508781;165514426;165514426;165516233;165517617;165518167	165504048;165508806;165515697;165514777;165516355;165517752;165519917	+;+;+;+;+;+;+	3570	Slc2a10	54.7525	-2.59405	0.288059	-9.00526	2.15149e-19	8.75499e-18	1.50169	2.84075	3.89559	3.57525	0.463157	0.837018	0.719964	0.707174
ENSMUSG00000037032.16	chr7;chr7;chr7;chr7;chr7;chr7;chr7;chr7;chr7;chr7;chr7;chr7;chr7;chr7;chr7;chr7;chr7;chr7;chr7;chr7;chr7;chr7;chr7;chr7;chr7;chr7;chr7;chr7;chr7;chr7;chr7;chr7;chr7;chr7;chr7;chr7;chr7;chr7;chr7;chr7;chr7;chr7;chr7;chr7;chr7;chr7;chr7;chr7;chr7;chr7;chr7;chr7;chr7;chr7;chr7;chr7;chr7;chr7;chr7;chr7;chr7;chr7;chr7;chr7;chr7;chr7;chr7;chr7;chr7;chr7;chr7;chr7;chr7;chr7;chr7;chr7;chr7;chr7;chr7;chr7…	105558483;105558484;105558484;105558484;105558484;105558486;105558487;105558503;105558523;105558818;105558855;105559132;105559132;105559132;105559132;105559132;105559132;105559132;105559132;105559132;105559132;105559132;105559161;105559443;105559443;105559443;105559443;105559443;105559443;105559443;105559443;105559443;105559443;105559443;105559443;105559468;105564972;105564972;105564972;105564972…	105559050;105559050;105559050;105559050;105559050;105559050;105559050;105559050;105559050;105559050;105559050;105559308;105559308;105559308;105559308;105559308;105559308;105559308;105559308;105559308;105559308;105559308;105559308;105559558;105559558;105559558;105559558;105559558;105559558;105559558;105559558;105559558;105559558;105559558;105559558;105559558;105565055;105565055;105565055;105565055…	-;-;-;-;-;-;-;-;-;-;-;-;-;-;-;-;-;-;-;-;-;-;-;-;-;-;-;-;-;-;-;-;-;-;-;-;-;-;-;-;-;-;-;-;-;-;-;-;-;-;-;-;-;-;-;-;-;-;-;-;-;-;-;-;-;-;-;-;-;-;-;-;-;-;-;-;-;-;-;-;-;-;-;-;-;-;-;-;-;-;-;-;-;-;-;-;-;-;-;-;-;-;-;-;-;-;-;-;-;-;-;-;-;-;-;-;-;-;-;-;-;-;-;-;-;-;-;-;-;-;-;-;-;-;-;-;-;-;-;-;-;-;-;-;-;-;-;-;-;-;-;-;-;-;-;-;-;-;-;-;-;-;-;-;-;-;-;-;-;-;-;-;-;-;-;-;-;-;-;-;-;-;-;-;-;-;-;-;-;-;-;-;-;-;-;-;-;-;-;-…	4408	Apbb1	55.7985	2.54122	0.282591	8.99259	2.41479e-19	9.79905e-18	0.273647	0.482863	0.410407	0.46329	3.63565	3.35999	3.14222	3.09276
ENSMUSG00000034685.4	chr11;chr11;chr11;chr11;chr11;chr11;chr11;chr11;chr11;chr11;chr11;chr11;chr11;chr11;chr11	102436981;102438748;102439432;102439432;102439660;102439660;102439874;102440136;102440233;102443650;102443650;102443964;102444172;102447398;102447398	102438909;102438909;102439529;102439558;102439777;102439776;102440053;102440294;102440294;102443742;102443742;102444191;102444191;102447594;102447682	-;-;-;-;-;-;-;-;-;-;-;-;-;-;-	3119	Fam171a2	56.7051	3.98964	0.444495	8.97566	2.81663e-19	1.1398e-17	0.300796	0.120427	0.145004	0.3683	3.99635	6.2898	7.69131	3.35913
ENSMUSG00000002980.14	chr7;chr7;chr7;chr7;chr7;chr7;chr7;chr7;chr7;chr7;chr7;chr7;chr7;chr7;chr7;chr7;chr7;chr7;chr7;chr7;chr7;chr7;chr7;chr7;chr7;chr7;chr7;chr7;chr7;chr7;chr7;chr7;chr7;chr7;chr7	19756131;19756557;19756708;19756708;19758424;19758659;19758960;19760047;19760294;19763673;19764040;19764653;19764653;19765334;19765334;19765613;19765613;19765613;19766689;19766689;19766689;19766836;19766836;19766836;19766987;19768452;19768452;19768452;19768452;19769298;19770407;19770407;19770407;19770407;19770795	19756619;19756619;19756825;19756951;19758568;19758803;19759096;19760188;19760412;19764196;19764196;19764789;19764789;19765516;19765516;19765709;19765709;19765709;19766759;19766759;19766759;19767061;19767061;19767061;19767061;19768573;19768573;19768573;19768573;19769352;19770475;19770495;19770495;19770547;19771016	-;-;-;-;-;-;-;-;-;-;-;-;-;-;-;-;-;-;-;-;-;-;-;-;-;-;-;-;-;-;-;-;-;-;-	3199	Bcam	450.494	1.98313	0.22168	8.9459	3.68929e-19	1.4888e-17	5.48841	6.02731	5.23099	7.54088	34.8689	27.9415	45.217	29.9497
ENSMUSG00000031207.16	chrX;chrX;chrX;chrX;chrX;chrX;chrX;chrX;chrX;chrX;chrX;chrX;chrX;chrX;chrX;chrX;chrX;chrX;chrX;chrX	96096042;96096057;96096097;96141865;96141865;96141865;96150620;96150620;96150620;96152524;96152524;96154295;96155464;96157847;96160088;96163367;96163750;96165375;96165925;96166470	96096243;96096243;96096243;96141948;96141948;96141948;96151959;96150715;96150715;96154039;96152798;96154378;96155610;96157943;96160251;96163497;96163910;96165467;96166149;96168552	+;+;+;+;+;+;+;+;+;+;+;+;+;+;+;+;+;+;+;+	6327	Msn	309.273	2.45718	0.274747	8.94341	3.77337e-19	1.51852e-17	0.699046	1.12796	2.82355	2.13837	10.5137	14.4971	13.9701	12.4096
ENSMUSG00000053004.9	chr6;chr6;chr6;chr6;chr6;chr6;chr6;chr6;chr6;chr6;chr6;chr6	114397936;114398086;114403666;114403825;114408774;114451129;114458519;114479725;114479725;114479725;114479725;114479725	114397998;114398419;114403897;114403897;114408920;114451192;114458556;114482468;114482470;114479866;114483296;114482404	+;+;+;+;+;+;+;+;+;+;+;+	4450	Hrh1	43.1256	3.36846	0.376786	8.93996	3.893e-19	1.56235e-17	0.120473	0.281356	0.177859	0.172094	2.77246	2.30644	3.33718	2.43951
ENSMUSG00000024736.14	chr19;chr19;chr19;chr19;chr19;chr19;chr19;chr19;chr19;chr19;chr19;chr19;chr19;chr19;chr19;chr19;chr19;chr19;chr19;chr19;chr19	10857822;10857834;10859564;10860124;10860124;10861530;10861530;10863223;10863223;10863465;10863465;10863955;10863955;10865256;10865256;10866469;10866469;10866930;10866930;10869539;10869539	10859151;10859755;10859755;10860397;10860397;10861732;10861732;10863366;10863366;10863660;10863660;10864104;10864104;10865587;10865587;10866687;10866687;10867144;10867144;10869778;10869940	-;-;-;-;-;-;-;-;-;-;-;-;-;-;-;-;-;-;-;-;-	4069	Tmem132a	271.304	2.5067	0.280411	8.93937	3.91396e-19	1.56645e-17	0.79052	4.03089	1.83397	2.47807	13.2535	21.648	19.8275	16.1007
ENSMUSG00000020376.16	chr11;chr11;chr11;chr11;chr11;chr11;chr11;chr11;chr11;chr11;chr11;chr11;chr11;chr11;chr11;chr11;chr11;chr11;chr11;chr11	50025346;50025348;50052776;50052776;50071171;50071171;50085741;50085741;50087379;50087379;50093674;50093723;50093723;50095776;50095776;50095776;50099246;50104549;50104549;50104549	50025647;50025647;50052970;50052970;50071421;50071421;50085812;50085812;50087461;50087461;50093819;50093819;50093819;50095980;50095980;50095980;50099339;50104753;50104758;50104758	+;+;+;+;+;+;+;+;+;+;+;+;+;+;+;+;+;+;+;+	1558	Rnf130	102.786	-2.44416	0.273799	-8.92687	4.38243e-19	1.74913e-17	5.84966	10.2863	17.635	16.6304	2.85729	3.91927	3.48275	2.51165
ENSMUSG00000070000.13	chr8;chr8;chr8;chr8;chr8;chr8;chr8;chr8;chr8;chr8;chr8;chr8;chr8;chr8;chr8;chr8;chr8;chr8;chr8;chr8;chr8;chr8;chr8;chr8;chr8;chr8;chr8;chr8;chr8;chr8;chr8;chr8;chr8;chr8;chr8;chr8;chr8;chr8;chr8;chr8;chr8;chr8;chr8;chr8;chr8;chr8;chr8;chr8;chr8;chr8;chr8;chr8;chr8;chr8;chr8;chr8;chr8;chr8;chr8;chr8;chr8;chr8;chr8;chr8;chr8;chr8;chr8;chr8;chr8;chr8;chr8;chr8;chr8;chr8;chr8;chr8;chr8;chr8;chr8;chr8…	71708387;71708394;71708420;71708653;71708926;71708926;71708926;71708926;71709330;71709330;71709575;71709575;71709575;71709575;71709637;71709689;71709994;71709994;71709994;71709994;71710339;71710339;71710339;71710339;71710998;71710998;71710998;71710998;71710998;71710998;71711205;71711205;71711205;71711205;71711205;71711393;71711393;71711393;71711393;71711393;71712051;71712051;71712051;71712051;717…	71708831;71708831;71708831;71708831;71709385;71709385;71709090;71709090;71709385;71709385;71709774;71709774;71709774;71709774;71710126;71710126;71710126;71710126;71710126;71710126;71710494;71710494;71710494;71710494;71711106;71711106;71711106;71711106;71711106;71711106;71711292;71711292;71711292;71711292;71711292;71711499;71711499;71711499;71711499;71711499;71712179;71712293;71712293;71712293;717…	-;-;-;-;-;-;-;-;-;-;-;-;-;-;-;-;-;-;-;-;-;-;-;-;-;-;-;-;-;-;-;-;-;-;-;-;-;-;-;-;-;-;-;-;-;-;-;-;-;-;-;-;-;-;-;-;-;-;-;-;-;-;-;-;-;-;-;-;-;-;-;-;-;-;-;-;-;-;-;-;-;-;-;-;-;-;-;-;-;-;-;-;-;-;-;-;-;-;-;-;-;-;-;-;-;-;-;-;-;-;-;-;-;-;-;-;-;-;-;-;-;-;-;-;-;-;-;-;-;-;-;-;-;-;-;-;-;-;-;-;-;-;-;-;-;-;-;-;-;-;-;-;-;-;-;-;-;-	4467	Fcho1	147.884	1.88888	0.211612	8.92615	4.41081e-19	1.75565e-17	0.960115	2.1582	1.5187	1.57153	7.17526	7.91094	7.19238	9.77742
ENSMUSG00000026961.6	chr2;chr2	25289915;25290738	25290661;25291180	+;+	1190	Lrrc26	350.851	-1.99922	0.224551	-8.90317	5.42736e-19	2.15438e-17	25.9042	49.7658	78.2919	57.8118	16.8874	18.56	15.7192	21.4274
ENSMUSG00000051934.5	chr15;chr15;chr15;chr15;chr15;chr15;chr15;chr15;chr15;chr15;chr15;chr15;chr15;chr15;chr15;chr15;chr15;chr15;chr15;chr15;chr15;chr15;chr15;chr15;chr15;chr15;chr15;chr15;chr15;chr15;chr15;chr15;chr15;chr15;chr15;chr15;chr15;chr15;chr15;chr15;chr15;chr15;chr15;chr15;chr15;chr15;chr15;chr15;chr15;chr15;chr15;chr15;chr15	99125916;99125916;99125921;99126556;99126794;99126805;99126822;99149634;99149634;99149634;99149634;99149634;99167080;99167080;99167080;99167080;99167080;99167109;99167109;99173402;99173402;99173402;99173402;99173402;99173402;99173402;99174402;99174402;99174402;99174402;99174402;99174402;99178307;99178307;99178307;99178307;99178307;99178307;99180581;99180581;99180581;99180581;99180581;99185959;991…	99126026;99126026;99126156;99126887;99126887;99126887;99126887;99149930;99149930;99149930;99149930;99149930;99167159;99167159;99167159;99167159;99167159;99167159;99167159;99173510;99173510;99173510;99173510;99173510;99173510;99173510;99174451;99174451;99174451;99174451;99174451;99174451;99178565;99178565;99178565;99178565;99178565;99178522;99180760;99180632;99180760;99180760;99180750;99186094;991…	+;+;+;+;+;+;+;+;+;+;+;+;+;+;+;+;+;+;+;+;+;+;+;+;+;+;+;+;+;+;+;+;+;+;+;+;+;+;+;+;+;+;+;+;+;+;+;+;+;+;+;+;+	4120	Spats2	407.701	1.03438	0.116266	8.89667	5.75492e-19	2.2782e-17	4.84706	7.29342	7.95861	8.36452	16.794	24.0919	21.7308	19.8844
ENSMUSG00000067231.4	chr19;chr19;chr19;chr19;chr19;chr19;chr19;chr19;chr19	39061015;39069091;39069458;39072179;39073214;39082194;39087567;39090628;39093323	39061197;39069253;39069607;39072339;39073390;39082335;39087754;39090769;39093944	+;+;+;+;+;+;+;+;+	1928	Cyp2c65	1601.34	-2.70777	0.304638	-8.88851	6.19362e-19	2.44522e-17	149.737	125.983	144.442	183.047	50.4011	23.7872	27.2551	30.8374
ENSMUSG00000029463.5	chr5;chr5;chr5;chr5;chr5;chr5;chr5	122364580;122366314;122367348;122367599;122369517;122370515;122371883	122364919;122366396;122367519;122367728;122369638;122370573;122372364	-;-;-;-;-;-;-	1388	Fam216a	76.8448	3.17898	0.357757	8.88586	6.34259e-19	2.49727e-17	0.772485	2.43552	0.407303	1.2874	12.1875	18.6268	15.9459	15.1877
ENSMUSG00000023088.17	chr16;chr16;chr16;chr16;chr16;chr16;chr16;chr16;chr16;chr16;chr16;chr16;chr16;chr16;chr16;chr16;chr16;chr16;chr16;chr16;chr16;chr16;chr16;chr16;chr16;chr16;chr16;chr16;chr16;chr16;chr16;chr16;chr16;chr16;chr16;chr16;chr16;chr16;chr16;chr16;chr16;chr16;chr16;chr16;chr16;chr16;chr16;chr16;chr16;chr16;chr16;chr16;chr16;chr16;chr16;chr16;chr16;chr16;chr16;chr16;chr16;chr16;chr16;chr16;chr16;chr16;chr…	14361558;14361558;14361558;14361560;14361567;14361576;14361581;14365762;14389807;14389807;14389807;14389807;14389807;14389807;14389807;14390284;14391318;14391318;14391318;14391318;14391318;14391318;14391318;14393953;14393953;14393953;14393953;14393953;14393953;14393953;14394195;14396351;14396351;14396351;14396351;14396351;14402360;14403990;14403990;14403990;14403990;14403990;14405014;14405014;144…	14361643;14361643;14361643;14361643;14364369;14361643;14361643;14365848;14389983;14389983;14389983;14389983;14389983;14389983;14389983;14390322;14391443;14391443;14391443;14391443;14391443;14391443;14391443;14394090;14394090;14394090;14394090;14394090;14394090;14394090;14394327;14396405;14396476;14396476;14396476;14396476;14405145;14404051;14404051;14404051;14404051;14404051;14405061;14405145;144…	+;+;+;+;+;+;+;+;+;+;+;+;+;+;+;+;+;+;+;+;+;+;+;+;+;+;+;+;+;+;+;+;+;+;+;+;+;+;+;+;+;+;+;+;+;+;+;+;+;+;+;+;+;+;+;+;+;+;+;+;+;+;+;+;+;+;+;+;+;+;+;+;+;+;+;+;+;+;+;+;+;+;+;+;+;+;+;+;+;+;+;+;+;+;+;+;+;+;+;+;+;+;+;+;+;+;+;+;+;+;+;+;+;+;+;+;+;+;+;+;+;+;+;+;+;+;+;+;+;+;+;+;+;+;+;+;+;+;+;+;+;+;+;+;+;+;+;+;+;+;+;+;+;+;+;+;+;+	15092	Abcc1	695.92	1.71177	0.193175	8.86124	7.91277e-19	3.10709e-17	1.31433	3.42626	1.88795	3.0446	8.37708	13.4551	12.2148	10.0034
ENSMUSG00000037936.15	chr5;chr5;chr5;chr5;chr5;chr5;chr5;chr5;chr5;chr5;chr5;chr5;chr5;chr5;chr5;chr5;chr5;chr5;chr5;chr5;chr5;chr5;chr5;chr5;chr5;chr5;chr5;chr5;chr5;chr5;chr5;chr5;chr5;chr5;chr5;chr5;chr5;chr5;chr5;chr5;chr5;chr5;chr5;chr5;chr5;chr5;chr5;chr5;chr5;chr5;chr5;chr5;chr5;chr5;chr5;chr5;chr5;chr5;chr5;chr5;chr5;chr5	125277087;125277089;125277566;125277787;125281105;125281105;125282950;125283355;125283899;125283899;125283899;125283899;125284681;125284681;125284681;125284681;125284681;125287359;125287359;125287359;125287359;125289637;125289637;125289637;125289637;125293998;125293998;125293998;125293998;125297226;125297226;125297226;125297319;125298633;125298633;125298633;125298633;125300337;125300337;125300337…	125277865;125277865;125277865;125277865;125281233;125281233;125284045;125284045;125284159;125284064;125284045;125284045;125284732;125286677;125284732;125284732;125284732;125287432;125287432;125287432;125287432;125289755;125289755;125289755;125289755;125294164;125294109;125294164;125294164;125297341;125297341;125297341;125297341;125298728;125298728;125298728;125298728;125300540;125300540;125300540…	-;-;-;-;-;-;-;-;-;-;-;-;-;-;-;-;-;-;-;-;-;-;-;-;-;-;-;-;-;-;-;-;-;-;-;-;-;-;-;-;-;-;-;-;-;-;-;-;-;-;-;-;-;-;-;-;-;-;-;-;-;-	8500	Scarb1	669.544	-4.83761	0.54717	-8.84115	9.47343e-19	3.70992e-17	19.284	4.99342	15.9092	21.2627	0.927739	0.68781	0.99115	0.653428
ENSMUSG00000030301.17	chr6;chr6;chr6;chr6;chr6;chr6;chr6;chr6;chr6;chr6;chr6;chr6;chr6;chr6;chr6;chr6;chr6;chr6;chr6;chr6;chr6;chr6;chr6;chr6;chr6;chr6;chr6	147475828;147475871;147475991;147507784;147507784;147507784;147510824;147510824;147510824;147531401;147533276;147533276;147534029;147534029;147534029;147535588;147535588;147537376;147537376;147542702;147562635;147575473;147590387;147590569;147592039;147606882;147631575	147475895;147476059;147476059;147507827;147507827;147507827;147510902;147510855;147510902;147531546;147533363;147533363;147534189;147534101;147534189;147535791;147535791;147537480;147537480;147542835;147562712;147575580;147590479;147590637;147592215;147606995;147632612	+;+;+;+;+;+;+;+;+;+;+;+;+;+;+;+;+;+;+;+;+;+;+;+;+;+;+	2870	Ccdc91	741.285	-0.819788	0.0928832	-8.82601	1.08473e-18	4.23657e-17	24.9373	40.6148	38.7265	39.8919	26.2357	32.5026	29.7526	26.9174
ENSMUSG00000038224.12	chr11;chr11;chr11;chr11;chr11;chr11;chr11;chr11;chr11;chr11;chr11;chr11;chr11;chr11;chr11;chr11;chr11;chr11;chr11;chr11;chr11;chr11;chr11;chr11;chr11;chr11;chr11;chr11;chr11;chr11;chr11;chr11;chr11;chr11;chr11	75431732;75431736;75433137;75433137;75435898;75435898;75435914;75436385;75436385;75436385;75436433;75436727;75436727;75436727;75436727;75437354;75437354;75437354;75437354;75438028;75438038;75438038;75438038;75438214;75438214;75438214;75438214;75438392;75438392;75438392;75438392;75438873;75439457;75439457;75439457	75432815;75432815;75433341;75433341;75436040;75436040;75436040;75436588;75436588;75436588;75436588;75436870;75436870;75436870;75436870;75437555;75437555;75437555;75437555;75438100;75438100;75438100;75438100;75438252;75438252;75438252;75438252;75438458;75438458;75438458;75438458;75438900;75439578;75439591;75439501	-;-;-;-;-;-;-;-;-;-;-;-;-;-;-;-;-;-;-;-;-;-;-;-;-;-;-;-;-;-;-;-;-;-;-	2324	Serpinf2	46.5678	-3.28096	0.372257	-8.8137	1.21084e-18	4.71644e-17	1.73011	4.63318	6.0815	4.00923	0.54729	0.503132	0.798755	0.488844
ENSMUSG00000055407.14	chr7;chr7;chr7;chr7;chr7;chr7;chr7;chr7;chr7;chr7;chr7;chr7;chr7;chr7;chr7;chr7;chr7;chr7;chr7;chr7;chr7;chr7;chr7;chr7;chr7;chr7;chr7;chr7;chr7	99267447;99267447;99267447;99267489;99267489;99267972;99268346;99268406;99269132;99315689;99315689;99315689;99315689;99315689;99315689;99315689;99315689;99317472;99317472;99317472;99317472;99317472;99320499;99335985;99335985;99335985;99335985;99335985;99335985	99269313;99269313;99269313;99272266;99269313;99269313;99269313;99269313;99269313;99315902;99315902;99315902;99315902;99315902;99315902;99315902;99315902;99317668;99320352;99317668;99317668;99317668;99320582;99337137;99337137;99337137;99337136;99337137;99337136	+;+;+;+;+;+;+;+;+;+;+;+;+;+;+;+;+;+;+;+;+;+;+;+;+;+;+;+;+	9152	Map6	41.4967	4.71513	0.53571	8.80165	1.34822e-18	5.23757e-17	0	0.0957633	0.0370631	0.0139463	1.20908	1.71769	1.59144	0.937901
ENSMUSG00000000706.16	chr13;chr13;chr13;chr13;chr13;chr13;chr13;chr13;chr13;chr13;chr13;chr13;chr13	23456992;23459753;23459873;23460465;23461486;23463748;23464232;23464244;23465102;23465102;23465102;23465782;23465782	23459367;23459779;23459893;23460614;23461767;23464582;23464582;23464582;23465409;23465223;23465223;23465901;23465875	-;-;-;-;-;-;-;-;-;-;-;-;-	4119	Btn1a1	38.9727	4.7648	0.541747	8.79524	1.42746e-18	5.53066e-17	0	0.121586	0.137251	0.0309872	2.65558	3.78499	2.28801	2.6049
ENSMUSG00000027394.13	chr2;chr2;chr2;chr2;chr2;chr2;chr2;chr2;chr2;chr2;chr2;chr2;chr2	129065942;129065985;129067372;129068855;129075856;129076045;129081210;129081210;129081974;129081974;129088994;129088994;129092941	129066303;129066303;129068105;129068933;129076088;129076088;129081345;129081345;129082243;129082243;129089781;129089137;129096283	+;+;+;+;+;+;+;+;+;+;+;+;+	5945	Ttl	276.404	1.47719	0.167977	8.79401	1.44317e-18	5.5767e-17	1.82609	3.18011	2.30128	3.52101	7.98014	11.7572	12.8982	9.93707
ENSMUSG00000015709.9	chr7;chr7;chr7;chr7;chr7;chr7;chr7;chr7;chr7;chr7;chr7;chr7;chr7;chr7;chr7;chr7;chr7;chr7;chr7;chr7;chr7;chr7;chr7;chr7;chr7;chr7;chr7;chr7;chr7;chr7;chr7;chr7;chr7;chr7;chr7;chr7;chr7;chr7;chr7;chr7;chr7;chr7;chr7;chr7;chr7;chr7;chr7;chr7;chr7;chr7;chr7;chr7;chr7;chr7;chr7;chr7;chr7;chr7;chr7;chr7;chr7;chr7;chr7;chr7;chr7;chr7;chr7;chr7;chr7;chr7;chr7;chr7;chr7;chr7;chr7;chr7;chr7;chr7;chr7;chr7…	84246278;84246281;84246281;84250076;84251366;84251366;84251366;84251366;84262393;84262393;84262393;84262393;84263179;84263179;84263179;84263179;84263599;84265575;84265575;84265575;84267905;84267905;84267905;84267926;84268839;84268839;84268839;84268839;84268842;84275335;84275335;84275335;84275335;84275335;84275390;84282097;84282097;84282097;84282097;84282097;84282274;84283936;84283993;84283993;842…	84250154;84250154;84250154;84250154;84251502;84251502;84251502;84251502;84262538;84262543;84262543;84262543;84263317;84263317;84263317;84263317;84263775;84265674;84265674;84265674;84268028;84268028;84268028;84268028;84268911;84268911;84268911;84268911;84268911;84275486;84275871;84275486;84275486;84275486;84275486;84282171;84282171;84282171;84282171;84282171;84282394;84284127;84284127;84284127;842…	-;-;-;-;-;-;-;-;-;-;-;-;-;-;-;-;-;-;-;-;-;-;-;-;-;-;-;-;-;-;-;-;-;-;-;-;-;-;-;-;-;-;-;-;-;-;-;-;-;-;-;-;-;-;-;-;-;-;-;-;-;-;-;-;-;-;-;-;-;-;-;-;-;-;-;-;-;-;-;-;-;-;-;-;-;-;-;-;-;-;-;-;-;-;-;-;-;-;-;-;-;-;-;-;-;-;-;-	7689	Arnt2	165.694	3.01313	0.343105	8.78194	1.60677e-18	6.19243e-17	0.453203	0.390803	0.264691	0.962793	3.77154	8.44842	6.40701	5.41762
ENSMUSG00000050520.4	chr16	88560828	88563183	-	2356	Cldn8	156.388	2.71265	0.308954	8.78009	1.63344e-18	6.27862e-17	1.59284	1.59427	1.87166	2.54623	11.7689	14.9441	30.3647	14.8412
ENSMUSG00000067049.7	chr17;chr17;chr17;chr17;chr17;chr17;chr17;chr17;chr17;chr17	13108617;13115500;13116179;13117620;13120761;13122744;13123270;13125567;13125937;13131609	13109853;13115631;13116314;13117837;13120886;13122973;13123451;13125711;13125990;13131791	-;-;-;-;-;-;-;-;-;-	2643	Unc93a	55.0411	-3.12434	0.356371	-8.76711	1.83314e-18	7.02767e-17	2.63691	3.55288	6.5881	3.52533	0.721851	0.540718	0.648321	0.716405
ENSMUSG00000017493.12	chr11;chr11;chr11;chr11;chr11;chr11;chr11;chr11;chr11;chr11;chr11;chr11;chr11;chr11;chr11;chr11;chr11;chr11;chr11;chr11;chr11	99041244;99041760;99042186;99043597;99044766;99047311;99048226;99048226;99048226;99048226;99048226;99048226;99049094;99049094;99049094;99049094;99051445;99051445;99051445;99051445;99051445	99041845;99041845;99042502;99043624;99044912;99047403;99048371;99048371;99048371;99048371;99048360;99048371;99049228;99049228;99049228;99049228;99051815;99051812;99051920;99054392;99051701	+;+;+;+;+;+;+;+;+;+;+;+;+;+;+;+;+;+;+;+;+	4416	Igfbp4	2808.87	2.4163	0.275694	8.76443	1.87731e-18	7.17812e-17	21.2754	31.1308	12.3923	19.0761	147.409	185.465	179.978	150.27
ENSMUSG00000027238.17	chr2;chr2;chr2;chr2;chr2;chr2;chr2;chr2;chr2;chr2;chr2;chr2;chr2;chr2;chr2;chr2;chr2;chr2;chr2;chr2;chr2;chr2;chr2;chr2;chr2;chr2;chr2;chr2;chr2;chr2;chr2;chr2;chr2;chr2;chr2;chr2;chr2;chr2;chr2;chr2;chr2;chr2;chr2;chr2;chr2;chr2;chr2;chr2;chr2;chr2;chr2;chr2;chr2;chr2;chr2;chr2;chr2;chr2;chr2;chr2;chr2;chr2;chr2;chr2;chr2;chr2;chr2;chr2;chr2;chr2;chr2;chr2;chr2;chr2;chr2;chr2;chr2;chr2;chr2;chr2…	121545529;121545529;121545529;121547745;121547972;121548087;121548304;121548306;121548307;121548623;121548889;121548889;121548889;121548889;121548889;121548889;121549048;121551040;121553338;121553338;121553338;121553338;121553338;121553338;121553338;121553338;121553338;121554265;121554265;121554265;121554265;121554265;121554265;121554265;121554265;121554265;121555570;121555570;121555570;121555570…	121548023;121548023;121547648;121547897;121548023;121549232;121548709;121548709;121549232;121549232;121549232;121549232;121549232;121549232;121549232;121549232;121549232;121551351;121553444;121553444;121553444;121553444;121553444;121553444;121553444;121553444;121553444;121554333;121554333;121554333;121554333;121554333;121554333;121554333;121554333;121554333;121555644;121555644;121555644;121555644…	-;-;-;-;-;-;-;-;-;-;-;-;-;-;-;-;-;-;-;-;-;-;-;-;-;-;-;-;-;-;-;-;-;-;-;-;-;-;-;-;-;-;-;-;-;-;-;-;-;-;-;-;-;-;-;-;-;-;-;-;-;-;-;-;-;-;-;-;-;-;-;-;-;-;-;-;-;-;-;-;-;-;-;-;-;-;-;-;-;-;-;-;-;-;-;-;-;-;-;-;-;-;-;-;-;-;-;-;-;-;-;-;-;-;-;-;-;-;-;-;-;-;-;-;-;-;-;-;-;-;-;-;-;-	7546	Frmd5	44.9072	4.57251	0.521775	8.76338	1.89477e-18	7.2259e-17	0.0177612	0.0995523	0.0149837	0.0845722	1.04503	2.51369	2.25183	1.40516
ENSMUSG00000021835.15	chr14;chr14;chr14;chr14;chr14;chr14;chr14;chr14;chr14;chr14;chr14	46383520;46383707;46385715;46385715;46385986;46386996;46387156;46387156;46390304;46390304;46390304	46384712;46384712;46386094;46386094;46386094;46387280;46387304;46387280;46390535;46390669;46390550	-;-;-;-;-;-;-;-;-;-;-	2248	Bmp4	42.4104	5.34621	0.610421	8.75824	1.98331e-18	7.54384e-17	0.238481	0	0.100594	0.0567778	6.16714	4.91245	5.65327	5.61524
ENSMUSG00000034472.13	chr8;chr8;chr8;chr8;chr8;chr8	75213944;75214502;75218536;75218536;75221719;75221719	75214078;75214867;75218815;75218815;75224113;75222371	+;+;+;+;+;+	3176	Rasd2	40.6818	-5.36244	0.612718	-8.75189	2.09807e-18	7.95957e-17	1.13939	2.56242	2.88364	4.9431	0.200236	0	0.13488	0.0397451
ENSMUSG00000024664.4	chr19;chr19;chr19;chr19;chr19;chr19;chr19;chr19;chr19;chr19;chr19;chr19	10041548;10052202;10052836;10054020;10054227;10054606;10055107;10055597;10055991;10056217;10056425;10057885	10041956;10052312;10053033;10054121;10054349;10054666;10055183;10055694;10056087;10056296;10056550;10059671	+;+;+;+;+;+;+;+;+;+;+;+	3269	Fads3	326.261	1.36925	0.156543	8.74684	2.19413e-18	8.30236e-17	3.07493	8.31116	6.4679	7.1061	19.026	23.5676	25.597	21.1607
ENSMUSG00000069808.13	chr11;chr11;chr11;chr11;chr11;chr11;chr11;chr11;chr11;chr11;chr11;chr11;chr11;chr11;chr11;chr11;chr11;chr11;chr11	76179671;76179671;76202015;76202064;76202101;76202552;76202552;76202552;76202552;76202552;76205254;76205254;76205254;76207128;76207128;76207910;76207910;76207910;76211049	76179986;76179986;76202255;76202255;76202255;76202635;76202635;76203025;76202635;76202635;76205455;76205455;76205455;76207223;76207223;76209274;76209416;76208173;76214827	+;+;+;+;+;+;+;+;+;+;+;+;+;+;+;+;+;+;+	6615	Fam57a	370.78	1.43247	0.163824	8.74392	2.2515e-18	8.49738e-17	1.53983	4.50468	3.58944	4.03266	10.8828	13.9249	14.0526	11.9456
ENSMUSG00000034271.16	chr12;chr12;chr12;chr12;chr12;chr12;chr12;chr12;chr12;chr12;chr12;chr12;chr12;chr12	85599027;85599416;85600018;85602222;85608133;85608133;85608133;85608133;85631645;85631645;85631645;85638773;85638773;85638773	85599227;85599614;85600132;85602410;85608365;85608292;85608365;85608365;85631749;85631749;85631749;85639878;85639878;85639878	+;+;+;+;+;+;+;+;+;+;+;+;+;+	2148	Jdp2	38.3264	3.40781	0.390677	8.72283	2.71339e-18	1.02141e-16	0.0623958	0.291442	0.526384	0.475368	5.03313	5.80647	5.18521	4.23119
ENSMUSG00000058441.7	chr15;chr15;chr15;chr15;chr15;chr15;chr15;chr15;chr15	89059734;89059747;89067534;89067558;89069534;89069534;89069673;89069821;89073397	89060299;89060299;89069021;89069021;89069735;89070907;89069856;89069878;89073567	+;+;+;+;+;+;+;+;+	3599	Panx2	54.1845	3.24584	0.37263	8.71064	3.02158e-18	1.13449e-16	0.148959	0.556615	0.188498	0.390109	4.31153	3.2128	5.35622	3.85811
ENSMUSG00000074364.6	chr7;chr7;chr7;chr7;chr7;chr7;chr7;chr7;chr7	15946958;15952066;15957491;15957683;15963380;15963380;15963907;15967420;15967420	15950792;15952230;15957903;15957903;15963477;15963477;15964366;15967475;15967567	-;-;-;-;-;-;-;-;-	5119	Ehd2	66.0659	3.28074	0.376736	8.70833	3.08376e-18	1.15486e-16	0.314185	0.122293	0.242965	0.349074	3.10583	4.69528	4.43525	2.29331
ENSMUSG00000021464.14	chr13;chr13;chr13;chr13;chr13;chr13;chr13;chr13;chr13;chr13;chr13;chr13;chr13;chr13;chr13;chr13;chr13;chr13;chr13;chr13;chr13	53109312;53109317;53113048;53113048;53117135;53117135;53118691;53118691;53121664;53121664;53130917;53130917;53131750;53131750;53131960;53146634;53146634;53146634;53275491;53285466;53285781	53111668;53111668;53113250;53113250;53117380;53117380;53119005;53119005;53121791;53121791;53130947;53130947;53132037;53132037;53132037;53146711;53146711;53146711;53275658;53285549;53286124	-;-;-;-;-;-;-;-;-;-;-;-;-;-;-;-;-;-;-;-;-	4242	Ror2	405.439	1.82283	0.209418	8.70429	3.19577e-18	1.19374e-16	3.66502	6.46384	3.11854	4.99473	18.5598	25.2673	26.3907	22.1692
ENSMUSG00000022261.6	chr15;chr15;chr15;chr15;chr15	32920723;33017102;33023649;33028047;33032377	32921305;33017213;33023785;33028182;33034935	+;+;+;+;+	3527	Sdc2	514.507	1.25614	0.144443	8.69645	3.42443e-18	1.27589e-16	5.73801	11.3241	9.26465	11.8698	29.3183	37.7567	35.3844	25.1244
ENSMUSG00000039114.16	chr13;chr13;chr13;chr13;chr13;chr13;chr13;chr13;chr13;chr13;chr13;chr13;chr13;chr13;chr13;chr13	36725361;36725625;36725662;36726458;36726636;36730107;36730107;36730107;36730107;36730107;36730522;36730543;36731644;36734236;36734236;36735028	36726856;36726856;36726856;36726856;36726856;36730251;36730251;36730251;36730251;36730251;36730668;36730680;36731746;36734324;36734477;36735131	-;-;-;-;-;-;-;-;-;-;-;-;-;-;-;-	2249	Nrn1	218.99	1.63223	0.187894	8.68697	3.72245e-18	1.38339e-16	4.35034	5.51141	4.42415	6.24278	18.0973	23.627	29.0792	20.4304
ENSMUSG00000031551.12	chr8;chr8;chr8;chr8;chr8;chr8;chr8;chr8;chr8;chr8;chr8;chr8;chr8;chr8;chr8;chr8;chr8;chr8;chr8;chr8	24584136;24584136;24585197;24585197;24585740;24585740;24586874;24586874;24587774;24587774;24589578;24589578;24591503;24591503;24593093;24593093;24593333;24593333;24595402;24596841	24584757;24584757;24585345;24585345;24585791;24585791;24586991;24586991;24587873;24587873;24589592;24589592;24591621;24591621;24593212;24593212;24593428;24593428;24595666;24597009	-;-;-;-;-;-;-;-;-;-;-;-;-;-;-;-;-;-;-;-	1825	Ido1	50.6103	-6.54814	0.754974	-8.67332	4.19685e-18	1.55572e-16	2.05629	5.41977	9.2932	8.60235	0.278773	0	0.0782426	0
ENSMUSG00000041912.12	chr3;chr3;chr3;chr3;chr3;chr3;chr3;chr3;chr3;chr3;chr3;chr3;chr3;chr3;chr3;chr3;chr3;chr3;chr3;chr3;chr3;chr3;chr3;chr3;chr3;chr3;chr3;chr3;chr3;chr3;chr3;chr3;chr3;chr3;chr3;chr3;chr3;chr3;chr3;chr3;chr3;chr3;chr3;chr3;chr3;chr3;chr3;chr3;chr3;chr3;chr3;chr3;chr3;chr3;chr3;chr3;chr3;chr3;chr3;chr3;chr3;chr3;chr3;chr3;chr3;chr3;chr3;chr3;chr3;chr3;chr3;chr3;chr3;chr3;chr3;chr3;chr3;chr3;chr3;chr3	94413273;94413300;94413317;94413318;94413318;94413318;94422800;94422800;94422802;94422802;94422802;94422802;94422802;94422802;94423695;94423695;94423695;94423695;94423695;94423695;94423695;94424501;94424501;94424501;94424501;94424501;94424501;94424501;94424513;94425563;94425563;94425563;94425563;94425563;94425563;94425563;94425598;94425791;94425791;94425791;94425791;94425791;94425791;94425791;944…	94413362;94413362;94413362;94413362;94413368;94413362;94422951;94422951;94422951;94422951;94422951;94422951;94422951;94422951;94423801;94423801;94423801;94423801;94423801;94423801;94423801;94424590;94424690;94424590;94424690;94424690;94424690;94424690;94424690;94425702;94425702;94425702;94425702;94425702;94425635;94425702;94425702;94426112;94426112;94426112;94426112;94426308;94426388;94426112;944…	+;+;+;+;+;+;+;+;+;+;+;+;+;+;+;+;+;+;+;+;+;+;+;+;+;+;+;+;+;+;+;+;+;+;+;+;+;+;+;+;+;+;+;+;+;+;+;+;+;+;+;+;+;+;+;+;+;+;+;+;+;+;+;+;+;+;+;+;+;+;+;+;+;+;+;+;+;+;+;+	6142	Tdrkh	54.2116	3.22166	0.37187	8.66341	4.57873e-18	1.69297e-16	0.130928	0.387312	0.0920443	0.145466	2.0087	3.21521	2.51085	2.17851
ENSMUSG00000030671.9	chr7;chr7;chr7;chr7;chr7;chr7;chr7;chr7;chr7;chr7;chr7;chr7;chr7;chr7;chr7;chr7;chr7;chr7;chr7;chr7;chr7;chr7;chr7	114415281;114491440;114494486;114497912;114506178;114506187;114507142;114508095;114508095;114508839;114518281;114519512;114521664;114521734;114523333;114523333;114526781;114526781;114530660;114530660;114532247;114534565;114536031	114416462;114491490;114494734;114498051;114506293;114506293;114509799;114508463;114508305;114508912;114518420;114519649;114521775;114521775;114523446;114523446;114526980;114526980;114531022;114530863;114532408;114534832;114539251	+;+;+;+;+;+;+;+;+;+;+;+;+;+;+;+;+;+;+;+;+;+;+	9114	Pde3b	517.853	1.78245	0.205769	8.66239	4.61968e-18	1.70378e-16	1.49996	4.08004	2.14622	3.7952	11.1225	17.3055	13.3173	13.0053
ENSMUSG00000030340.16	chr6;chr6;chr6;chr6;chr6;chr6;chr6;chr6;chr6;chr6;chr6;chr6;chr6;chr6;chr6;chr6;chr6;chr6;chr6;chr6;chr6;chr6;chr6;chr6;chr6;chr6;chr6;chr6;chr6;chr6;chr6;chr6;chr6;chr6;chr6;chr6;chr6;chr6;chr6;chr6;chr6;chr6;chr6;chr6;chr6;chr6;chr6;chr6;chr6;chr6;chr6;chr6;chr6;chr6;chr6;chr6;chr6;chr6;chr6;chr6;chr6;chr6;chr6;chr6;chr6;chr6;chr6;chr6;chr6;chr6;chr6;chr6;chr6;chr6;chr6;chr6;chr6;chr6;chr6	125320659;125320674;125321205;125321279;125321340;125321411;125321521;125321953;125321953;125321953;125321965;125322014;125322014;125330911;125330911;125330911;125330911;125330911;125330911;125330911;125332093;125332093;125332093;125332093;125332093;125337797;125337797;125337797;125337797;125337797;125337797;125338236;125338236;125338236;125338236;125338236;125338236;125338837;125338837;125338837…	125321291;125321291;125321291;125321291;125322374;125321772;125321772;125322374;125322374;125322374;125322374;125322374;125322374;125331184;125331184;125331184;125330973;125331184;125331184;125331184;125332283;125332283;125332283;125332283;125332283;125337900;125337900;125337900;125337900;125337900;125337900;125338399;125338399;125338399;125338399;125338399;125338399;125338935;125338935;125338935…	+;+;+;+;+;+;+;+;+;+;+;+;+;+;+;+;+;+;+;+;+;+;+;+;+;+;+;+;+;+;+;+;+;+;+;+;+;+;+;+;+;+;+;+;+;+;+;+;+;+;+;+;+;+;+;+;+;+;+;+;+;+;+;+;+;+;+;+;+;+;+;+;+;+;+;+;+;+;+	4132	Scnn1a	166.567	-1.81087	0.209245	-8.65432	4.95857e-18	1.82415e-16	3.76259	6.60561	8.5375	9.17425	3.23208	2.70404	2.59183	2.44396
ENSMUSG00000004768.14	chr1;chr1;chr1;chr1;chr1;chr1;chr1;chr1;chr1;chr1;chr1;chr1;chr1;chr1;chr1;chr1;chr1;chr1;chr1;chr1;chr1;chr1;chr1;chr1;chr1;chr1;chr1;chr1;chr1;chr1;chr1;chr1;chr1;chr1;chr1;chr1;chr1;chr1;chr1;chr1;chr1;chr1;chr1;chr1;chr1;chr1;chr1;chr1	33719887;33719887;33719895;33719909;33719910;33720138;33720407;33721608;33721608;33721608;33721608;33721608;33721608;33721608;33723786;33723786;33723786;33723786;33723786;33723786;33723786;33724934;33724934;33724934;33724934;33724934;33734528;33734702;33734702;33734702;33734702;33736657;33736800;33736800;33736800;33736800;33738137;33738288;33738288;33738288;33738288;33738288;33739253;33739253;337…	33720173;33720173;33720173;33720173;33720173;33720173;33720584;33721699;33721699;33721699;33721699;33721699;33721712;33721699;33724005;33725476;33724005;33724102;33724005;33724005;33723837;33725019;33725019;33725019;33726891;33725019;33734858;33735354;33734858;33734858;33734858;33736882;33736882;33736882;33736882;33736882;33738380;33738380;33738380;33738380;33738380;33738380;33739370;33740772;337…	+;+;+;+;+;+;+;+;+;+;+;+;+;+;+;+;+;+;+;+;+;+;+;+;+;+;+;+;+;+;+;+;+;+;+;+;+;+;+;+;+;+;+;+;+;+;+;+	8285	Rab23	120.305	1.4596	0.168694	8.65235	5.04496e-18	1.85126e-16	0.53384	0.861389	0.968953	1.04759	2.79404	3.73215	3.5332	3.15386
ENSMUSG00000031904.5	chr8;chr8;chr8;chr8;chr8;chr8;chr8;chr8;chr8;chr8;chr8;chr8;chr8;chr8;chr8;chr8;chr8;chr8;chr8;chr8;chr8;chr8;chr8;chr8;chr8;chr8;chr8;chr8;chr8;chr8;chr8;chr8;chr8;chr8;chr8;chr8;chr8;chr8;chr8;chr8;chr8;chr8;chr8	106168857;106168875;106168875;106168886;106169105;106169106;106178351;106179102;106179102;106179102;106179102;106179102;106179102;106179487;106189617;106189617;106189617;106189617;106189617;106189617;106192339;106192339;106192339;106192339;106192435;106193151;106193151;106193151;106193493;106193493;106193493;106194421;106194421;106194421;106195362;106195362;106195362;106195853;106195853;106195853…	106168954;106168954;106168954;106168954;106169136;106169200;106178407;106179660;106179660;106179287;106179287;106179660;106179660;106179660;106189694;106189742;106189742;106189742;106189742;106189742;106192483;106192483;106193274;106192483;106192483;106193218;106193274;106193274;106193596;106193596;106193596;106194517;106194517;106194517;106195511;106195511;106195511;106196036;106196036;106196036…	+;+;+;+;+;+;+;+;+;+;+;+;+;+;+;+;+;+;+;+;+;+;+;+;+;+;+;+;+;+;+;+;+;+;+;+;+;+;+;+;+;+;+	4570	Slc7a6	516.912	1.99443	0.231079	8.63093	6.08528e-18	2.2274e-16	4.01785	7.42455	3.29058	4.83175	23.128	34.4557	29.2772	25.4118
ENSMUSG00000032184.5	chr9;chr9;chr9;chr9;chr9;chr9;chr9;chr9;chr9	75625741;75625759;75626238;75635386;75635386;75635386;75637212;75637212;75637212	75626037;75626024;75626591;75635717;75635717;75635717;75637308;75637766;75637771	+;+;+;+;+;+;+;+;+	1543	Lysmd2	106.462	1.81956	0.210989	8.62396	6.46779e-18	2.36147e-16	2.17152	4.13829	2.71127	4.46686	13.5186	20.8815	17.9532	14.5619
ENSMUSG00000020472.14	chr11;chr11;chr11;chr11;chr11;chr11;chr11;chr11;chr11;chr11;chr11;chr11;chr11;chr11;chr11;chr11;chr11;chr11;chr11;chr11;chr11;chr11;chr11;chr11;chr11;chr11;chr11;chr11;chr11;chr11;chr11;chr11;chr11;chr11;chr11	59485520;59485520;59492115;59492115;59493171;59493171;59493715;59493715;59499544;59499544;59499544;59502920;59502920;59502920;59503384;59503384;59503677;59504148;59504148;59504148;59504167;59504173;59505170;59505828;59505828;59505828;59505828;59505828;59506164;59506164;59506164;59506164;59525452;59526494;59526494	59487817;59487817;59492228;59492228;59493281;59493281;59493847;59493847;59499620;59499620;59499620;59503100;59503100;59503100;59503763;59503810;59503810;59504254;59504254;59504254;59504254;59504254;59505318;59505962;59505962;59505962;59505962;59505962;59506220;59506220;59506644;59506644;59525553;59526751;59526631	-;-;-;-;-;-;-;-;-;-;-;-;-;-;-;-;-;-;-;-;-;-;-;-;-;-;-;-;-;-;-;-;-;-;-	4573	Zkscan17	1062.59	1.38819	0.161803	8.57953	9.52581e-18	3.4693e-16	11.4302	15.9893	11.1262	16.8023	41.6643	60.9967	53.3951	52.4465
ENSMUSG00000010651.4	chr9;chr9;chr9;chr9;chr9;chr9;chr9;chr9;chr9;chr9;chr9;chr9;chr9;chr9	119148023;119148734;119148962;119149271;119149335;119149600;119149600;119150824;119151816;119153670;119153926;119155745;119156591;119156824	119148413;119148879;119149017;119149450;119149450;119150063;119149790;119150904;119151914;119153712;119154005;119155802;119156684;119157093	-;-;-;-;-;-;-;-;-;-;-;-;-;-	1962	Acaa1b	287.932	-3.00058	0.349759	-8.579	9.57055e-18	3.4769e-16	28.4174	13.6563	32.3296	33.7632	3.30616	4.0393	6.04067	6.75545
ENSMUSG00000005533.10	chr7;chr7;chr7;chr7;chr7;chr7;chr7;chr7;chr7;chr7;chr7;chr7;chr7;chr7;chr7;chr7;chr7;chr7;chr7;chr7;chr7;chr7;chr7;chr7;chr7;chr7;chr7;chr7;chr7;chr7;chr7;chr7;chr7;chr7;chr7	67952827;68003810;68148590;68164993;68164993;68169897;68169897;68173231;68173231;68183344;68183344;68184731;68184731;68186625;68186990;68186990;68189573;68189946;68193347;68194666;68194969;68195590;68201244;68201902;68207251;68207763;68210259;68211838;68211994;68214919;68214919;68218402;68218402;68226020;68226020	67952952;68004355;68148707;68165305;68165305;68170048;68170048;68173375;68173375;68183558;68183558;68184857;68184857;68187974;68187969;68187228;68189740;68190150;68193630;68196610;68195105;68195749;68201346;68201972;68207480;68207873;68212926;68212156;68212156;68215048;68215048;68218536;68218536;68226168;68233668	+;+;+;+;+;+;+;+;+;+;+;+;+;+;+;+;+;+;+;+;+;+;+;+;+;+;+;+;+;+;+;+;+;+;+	16791	Igf1r	934.603	1.66858	0.19453	8.57749	9.69668e-18	3.51396e-16	1.68421	3.69847	2.36356	4.18841	10.8473	17.7652	13.5556	10.6301
ENSMUSG00000025876.15	chr13;chr13;chr13;chr13;chr13;chr13;chr13;chr13;chr13;chr13;chr13;chr13;chr13;chr13;chr13;chr13;chr13;chr13;chr13;chr13;chr13;chr13;chr13;chr13;chr13;chr13;chr13;chr13;chr13;chr13;chr13;chr13;chr13;chr13;chr13;chr13;chr13;chr13;chr13;chr13;chr13;chr13;chr13	54949411;54949411;54990880;54990880;54995797;54995797;54996160;54996160;54996404;54996404;54996539;54997193;54997916;54997916;54997916;54999336;54999336;54999336;54999622;54999622;54999622;55002466;55002466;55002833;55002833;55003010;55003183;55003183;55003542;55003542;55003542;55003680;55003778;55003778;55003778;55003778;55004478;55004478;55004478;55004478;55004806;55004806;55005250	54949731;54949731;54991101;54991101;54995940;54995940;54996263;54996263;54996584;54996584;54996584;54997360;54998017;54998080;54998080;54999524;54999524;54999524;54999785;54999924;54999924;55002553;55002553;55003001;55003001;55003416;55003416;55003416;55003691;55003691;55003691;55003691;55003942;55003942;55003942;55003942;55004656;55004653;55004656;55004656;55006018;55006018;55005486	+;+;+;+;+;+;+;+;+;+;+;+;+;+;+;+;+;+;+;+;+;+;+;+;+;+;+;+;+;+;+;+;+;+;+;+;+;+;+;+;+;+;+	4168	Unc5a	67.5713	-2.6554	0.309962	-8.56687	1.06334e-17	3.84385e-16	2.12229	3.72487	3.20104	3.18479	0.427222	1.18449	0.822223	0.363428
ENSMUSG00000040213.13	chr3;chr3;chr3;chr3;chr3;chr3;chr3;chr3;chr3;chr3;chr3;chr3;chr3;chr3;chr3;chr3;chr3;chr3;chr3;chr3;chr3;chr3;chr3;chr3;chr3;chr3;chr3;chr3;chr3;chr3;chr3;chr3;chr3;chr3;chr3;chr3;chr3;chr3;chr3;chr3;chr3;chr3;chr3;chr3;chr3;chr3;chr3;chr3;chr3;chr3;chr3;chr3;chr3;chr3;chr3;chr3;chr3;chr3;chr3;chr3;chr3	142701051;142701080;142701086;142701094;142706689;142706689;142706689;142718376;142718376;142718376;142718376;142720361;142720361;142720361;142720361;142720598;142723115;142723115;142723115;142723115;142723115;142725421;142725421;142725421;142725421;142725421;142725964;142725964;142725964;142725964;142725964;142726182;142726182;142726182;142726182;142726182;142728394;142729759;142729759;142729759…	142701175;142701175;142701175;142701175;142706791;142706795;142706791;142718434;142718434;142718434;142718434;142720505;142720505;142720505;142720505;142720739;142723264;142723264;142723264;142723264;142723264;142725507;142725507;142725507;142725507;142725507;142726089;142726089;142726089;142726089;142726089;142726302;142726302;142726199;142726302;142726302;142730354;142729835;142729835;142729835…	+;+;+;+;+;+;+;+;+;+;+;+;+;+;+;+;+;+;+;+;+;+;+;+;+;+;+;+;+;+;+;+;+;+;+;+;+;+;+;+;+;+;+;+;+;+;+;+;+;+;+;+;+;+;+;+;+;+;+;+;+	9518	Ccbl2	247.645	1.27853	0.149396	8.55798	1.14864e-17	4.14194e-16	1.19691	1.61799	1.59183	2.25288	4.8909	6.7567	5.74592	5.41101
ENSMUSG00000027015.4	chr2;chr2;chr2;chr2	71117923;71129653;71137489;71138342	71118312;71129861;71137643;71142926	+;+;+;+	5339	Cybrd1	229.314	2.93733	0.343272	8.55686	1.15982e-17	4.1719e-16	1.17985	1.36014	0.508262	1.0997	11.7685	8.46827	16.3146	10.0247
ENSMUSG00000027716.13	chr3;chr3;chr3;chr3;chr3;chr3;chr3;chr3;chr3;chr3;chr3;chr3;chr3;chr3;chr3;chr3;chr3;chr3;chr3;chr3	36620482;36620562;36620562;36621197;36621263;36624345;36634375;36638356;36638412;36640584;36640584;36644085;36650048;36651520;36655018;36662745;36669203;36670872;36689798;36689798	36621397;36620757;36620757;36621361;36621339;36624420;36634458;36638621;36638621;36640620;36640779;36644349;36650281;36651736;36655182;36662933;36671643;36671643;36690167;36690167	-;-;-;-;-;-;-;-;-;-;-;-;-;-;-;-;-;-;-;-	5419	Trpc3	100.329	8.4407	0.986476	8.55642	1.16429e-17	4.17769e-16	0	0.0231046	0.020865	0	4.3891	6.49719	7.24636	4.89175
ENSMUSG00000036249.16	chr2;chr2;chr2;chr2;chr2;chr2;chr2;chr2;chr2;chr2;chr2;chr2;chr2;chr2;chr2;chr2;chr2;chr2;chr2;chr2;chr2;chr2;chr2;chr2;chr2;chr2;chr2	51924448;51924448;51924451;51925388;51925653;51925872;51926681;51926681;51926681;51926681;51926681;51926681;51929660;51929660;51929660;51929660;51929660;51932400;51932400;51932400;51932400;51932400;51933309;51934548;51934548;51934832;51934935	51925934;51925934;51925934;51925934;51925934;51925934;51926760;51926760;51926760;51927026;51926760;51926760;51929849;51929849;51929849;51929849;51929849;51932523;51932523;51932523;51932519;51932523;51933335;51934674;51934644;51935007;51935163	-;-;-;-;-;-;-;-;-;-;-;-;-;-;-;-;-;-;-;-;-;-;-;-;-;-;-	2633	Rbm43	266.677	1.45318	0.169996	8.54834	1.24869e-17	4.46953e-16	4.42851	5.89641	5.53956	7.80458	20.0954	29.5564	20.4997	21.6696
ENSMUSG00000057766.13	chr18;chr18;chr18;chr18;chr18;chr18;chr18;chr18;chr18;chr18;chr18;chr18;chr18;chr18;chr18;chr18;chr18;chr18;chr18;chr18;chr18;chr18;chr18;chr18;chr18;chr18;chr18;chr18	12252362;12252365;12254582;12260934;12260934;12262112;12262112;12262112;12268450;12268450;12268450;12271654;12275706;12275706;12275760;12279690;12279690;12279690;12282303;12282303;12282303;12290717;12290717;12295879;12295879;12305611;12305611;12305611	12254701;12254701;12254701;12261032;12261032;12262207;12262207;12262207;12268548;12268548;12268548;12271697;12275804;12275804;12275804;12279788;12279788;12279788;12282401;12282401;12282401;12290815;12290815;12295989;12295989;12305720;12305638;12305711	-;-;-;-;-;-;-;-;-;-;-;-;-;-;-;-;-;-;-;-;-;-;-;-;-;-;-;-	3295	Ankrd29	67.0866	2.58617	0.302881	8.53857	1.35895e-17	4.85226e-16	0.406756	0.797959	0.411777	0.96841	5.24973	6.03269	6.54377	3.79266
ENSMUSG00000034813.17	chr10;chr10;chr10;chr10;chr10;chr10;chr10;chr10;chr10;chr10;chr10;chr10;chr10;chr10;chr10;chr10;chr10;chr10;chr10;chr10;chr10;chr10;chr10;chr10;chr10;chr10;chr10;chr10;chr10;chr10;chr10;chr10;chr10;chr10;chr10;chr10;chr10;chr10;chr10;chr10;chr10;chr10;chr10;chr10;chr10;chr10;chr10;chr10;chr10;chr10;chr10;chr10;chr10;chr10;chr10;chr10;chr10;chr10;chr10;chr10;chr10;chr10;chr10;chr10;chr10;chr10;chr…	119453830;119453830;119453830;119819389;119819398;119819505;119819512;119819512;119819515;119819525;119850739;119897715;119897715;119897715;119897715;119897715;119897715;119897715;119897715;119909947;119929901;119929901;119929901;119929901;119929901;119929901;119929901;119929901;119929901;119929901;119929901;119929901;119931244;119931244;119931244;119931244;119931244;119931244;119931244;119931244…	119454422;119454422;119454422;119819634;119819634;119819634;119819634;119819634;119819634;119819634;119850781;119897795;119897795;119897795;119897795;119897795;119897795;119897795;119897795;119910031;119930036;119930036;119930036;119930036;119930036;119930036;119930036;119930036;119930036;119930036;119930036;119930036;119931389;119931389;119931389;119931389;119931389;119931389;119931389;119931389…	+;+;+;+;+;+;+;+;+;+;+;+;+;+;+;+;+;+;+;+;+;+;+;+;+;+;+;+;+;+;+;+;+;+;+;+;+;+;+;+;+;+;+;+;+;+;+;+;+;+;+;+;+;+;+;+;+;+;+;+;+;+;+;+;+;+;+;+;+;+;+;+;+;+;+;+;+;+;+;+;+;+;+;+;+;+;+;+;+;+;+;+;+;+;+;+;+;+;+;+;+;+;+;+;+;+;+;+;+;+;+;+;+;+;+;+;+;+;+;+;+;+;+;+;+;+;+;+;+;+;+;+;+;+;+;+;+;+;+;+;+;+;+;+;+;+;+;+;+;+;+;+;+;+;+;+;+;+;+;+;+;+;+;+;+;+;+;+;+;+;+;+;+;+;+;+;+;+;+;+;+;+;+;+;+;+;+;+;+;+;+;+;+;+;+;+;+;+;+;+…	8064	Grip1	46.0743	3.37978	0.39605	8.53371	1.41731e-17	5.04824e-16	0.116342	0.12421	0.0560849	0.142451	1.1514	2.41666	1.48742	1.44013
ENSMUSG00000024538.7	chr18;chr18;chr18;chr18;chr18	53406341;53409125;53410987;53411506;53417840	53407065;53409309;53411080;53411619;53418007	-;-;-;-;-	1286	Ppic	47.6779	-4.92056	0.576769	-8.53125	1.44772e-17	5.144e-16	6.14894	10.5148	4.65985	9.72657	0.989036	0.202053	0.111036	0.0981575
ENSMUSG00000026531.4	chr1;chr1	174330518;174332194	174330636;174332873	+;+	799	Mptx1	45.2621	-9.18175	1.07631	-8.53074	1.45417e-17	5.15436e-16	5.70324	9.87213	16.2738	19.8084	0	0	0	0
ENSMUSG00000037279.13	chr2;chr2;chr2;chr2;chr2;chr2;chr2;chr2;chr2;chr2	144305175;144305175;144317711;144317711;144317777;144330904;144330904;144330904;144331302;144331761	144305919;144305919;144317900;144317900;144317900;144331326;144331121;144331121;144331695;144332146	-;-;-;-;-;-;-;-;-;-	2113	Ovol2	722.124	1.13281	0.13292	8.52247	1.56187e-17	5.52264e-16	17.6968	22.5165	26.9157	25.5514	56.462	83.7438	77.8501	73.2412
ENSMUSG00000038527.9	chr6;chr6;chr6;chr6;chr6;chr6	124493113;124493815;124505231;124506892;124507090;124508348	124493230;124494043;124505420;124506993;124507164;124510643	+;+;+;+;+;+	3010	C1rl	112.647	1.78522	0.209527	8.52023	1.59232e-17	5.61667e-16	1.11317	2.28777	2.21627	1.78097	9.46531	8.24408	9.15582	8.7229
ENSMUSG00000020668.10	chr12;chr12;chr12;chr12;chr12;chr12;chr12;chr12;chr12;chr12;chr12;chr12;chr12;chr12;chr12;chr12;chr12;chr12;chr12;chr12;chr12;chr12;chr12;chr12;chr12;chr12;chr12;chr12;chr12;chr12;chr12	3365132;3365190;3365772;3387381;3387552;3387552;3387552;3388135;3388135;3388135;3389623;3389623;3389623;3390438;3390438;3390438;3400085;3401683;3401683;3401683;3401683;3402064;3402434;3402434;3402434;3402434;3402789;3402789;3402789;3402789;3402789	3365496;3367531;3367531;3387454;3387653;3387653;3387653;3388257;3388257;3388257;3389741;3389741;3389741;3390554;3390554;3390554;3400197;3401791;3401791;3401791;3401791;3402606;3402606;3402606;3402606;3402606;3403139;3402890;3404933;3406494;3404064	+;+;+;+;+;+;+;+;+;+;+;+;+;+;+;+;+;+;+;+;+;+;+;+;+;+;+;+;+;+;+	7406	Kif3c	45.6121	2.8783	0.337927	8.51753	1.62999e-17	5.73568e-16	0.0904848	0.202868	0.15267	0.20681	1.78609	1.96476	1.73526	1.21015
ENSMUSG00000026430.16	chr1;chr1;chr1;chr1;chr1;chr1;chr1;chr1;chr1;chr1;chr1;chr1;chr1;chr1;chr1;chr1;chr1;chr1;chr1;chr1;chr1;chr1;chr1;chr1;chr1;chr1	131176410;131176410;131176410;131178525;131180553;131180553;131180553;131180553;131181154;131181154;131181154;131181251;131182144;131182144;131182144;131182144;131199853;131207654;131212257;131212257;131212257;131212257;131233418;131244689;131244689;131244689	131178677;131178677;131178677;131178677;131180668;131180668;131180668;131180668;131181451;131181451;131181451;131181451;131182254;131182254;131182254;131182254;131200135;131207724;131212378;131212378;131212378;131212378;131233575;131245258;131245258;131245258	-;-;-;-;-;-;-;-;-;-;-;-;-;-;-;-;-;-;-;-;-;-;-;-;-;-	3997	Rassf5	480.564	1.68955	0.198464	8.5131	1.69341e-17	5.94446e-16	4.1244	8.20699	4.38464	8.46226	21.7022	33.1219	33.26	26.2125
ENSMUSG00000074446.3	chr8;chr8	21055047;21055812	21055252;21056016	+;+	411	Defa23	67.4579	-9.01477	1.05914	-8.5114	1.71847e-17	6.01794e-16	32.2837	37.7743	25.8597	42.856	0.309465	0	0	0
ENSMUSG00000028226.15	chr4;chr4;chr4;chr4;chr4;chr4;chr4;chr4;chr4;chr4;chr4;chr4;chr4;chr4;chr4;chr4;chr4;chr4;chr4;chr4;chr4;chr4;chr4;chr4;chr4;chr4;chr4;chr4;chr4;chr4;chr4;chr4;chr4;chr4;chr4;chr4;chr4;chr4	17852893;17853091;17853458;17853593;17853646;17853646;17933991;17987572;17987572;17987572;17987572;17987572;17996194;17996194;17996194;17996194;17996194;18011491;18011491;18011491;18011491;18051722;18051722;18051722;18051757;18054367;18054367;18054367;18093330;18093330;18093330;18101007;18110428;18110428;18111999;18111999;18115887;18115887	17853097;17853487;17853852;17853852;17853852;17853852;17934114;17987720;17987720;17987720;17987720;17987720;17996316;17996316;17996316;17996293;17996316;18011695;18011795;18011795;18011795;18054681;18051883;18051883;18051883;18054578;18054578;18054578;18093719;18093468;18093468;18101136;18110578;18110578;18112114;18112114;18119145;18117457	+;+;+;+;+;+;+;+;+;+;+;+;+;+;+;+;+;+;+;+;+;+;+;+;+;+;+;+;+;+;+;+;+;+;+;+;+;+	8667	Mmp16	65.4964	7.24116	0.855376	8.46548	2.5511e-17	8.91234e-16	0.0463919	0	0	0	1.81973	2.96805	2.60312	1.93708
ENSMUSG00000036459.15	chr7;chr7;chr7;chr7;chr7;chr7;chr7;chr7;chr7;chr7;chr7;chr7;chr7;chr7;chr7;chr7;chr7;chr7;chr7;chr7;chr7;chr7;chr7;chr7	34109543;34110165;34110216;34110226;34116594;34116594;34116594;34116594;34117312;34117312;34117312;34117312;34118675;34118675;34118675;34118675;34118937;34118937;34119139;34125485;34125485;34127887;34132489;34132489	34110239;34110239;34110239;34110239;34116662;34116662;34116662;34116662;34117363;34117363;34117363;34117363;34118805;34118827;34119060;34118805;34119206;34118999;34119206;34125586;34125586;34128037;34132818;34133268	-;-;-;-;-;-;-;-;-;-;-;-;-;-;-;-;-;-;-;-;-;-;-;-	2383	Wtip	252.329	1.54924	0.183217	8.45577	2.77262e-17	9.66305e-16	4.66814	5.67436	7.16456	5.73105	20.2287	26.4419	30.6199	20.6058
ENSMUSG00000043165.7	chr3;chr3	92080271;92083094	92082000;92083142	-;-	1779	Lor	37.7354	4.48515	0.531277	8.44221	3.11393e-17	1.08267e-15	0.376689	0.211136	0.0635566	0.143492	4.07523	8.6175	6.66206	5.88934
ENSMUSG00000071176.10	chr8;chr8;chr8;chr8;chr8;chr8;chr8;chr8;chr8;chr8;chr8;chr8;chr8;chr8;chr8;chr8;chr8;chr8;chr8;chr8;chr8;chr8;chr8;chr8;chr8;chr8;chr8;chr8;chr8;chr8;chr8;chr8;chr8;chr8;chr8;chr8;chr8;chr8;chr8;chr8;chr8;chr8;chr8;chr8;chr8;chr8;chr8;chr8;chr8;chr8;chr8;chr8;chr8;chr8;chr8;chr8;chr8;chr8;chr8;chr8;chr8;chr8;chr8;chr8;chr8;chr8;chr8;chr8;chr8;chr8;chr8;chr8;chr8;chr8;chr8;chr8;chr8;chr8;chr8;chr8…	14911663;14911717;14911724;14911738;14925050;14925050;14925050;14925050;14928772;14928772;14928772;14929964;14929964;14929964;14932357;14932357;14932357;14934770;14934770;14934773;14936741;14936741;14936741;14940209;14940209;14940209;14942610;14942610;14945280;14945280;14945280;14945301;14947157;14947157;14947157;14947157;14954435;14954435;14954435;14954435;14954749;14954749;14954749;14954749;149…	14911763;14911763;14911763;14911763;14925220;14928291;14925220;14925220;14928936;14928936;14928936;14930245;14930245;14930245;14932420;14932420;14932420;14934846;14934846;14934846;14936797;14936797;14936797;14940372;14940372;14940372;14942726;14942726;14945394;14945394;14945394;14945394;14947263;14947263;14947263;14947263;14954512;14954512;14954512;14954512;14954928;14954928;14954928;14954928;149…	+;+;+;+;+;+;+;+;+;+;+;+;+;+;+;+;+;+;+;+;+;+;+;+;+;+;+;+;+;+;+;+;+;+;+;+;+;+;+;+;+;+;+;+;+;+;+;+;+;+;+;+;+;+;+;+;+;+;+;+;+;+;+;+;+;+;+;+;+;+;+;+;+;+;+;+;+;+;+;+;+;+;+;+;+;+;+;+;+;+;+;+;+;+;+;+;+;+;+	9210	Arhgef10	86.7351	2.48188	0.294137	8.43784	3.23258e-17	1.12124e-15	0.232836	0.312669	0.380574	0.318745	1.57434	3.52659	3.08532	1.86399
ENSMUSG00000033016.15	chr18;chr18;chr18;chr18;chr18;chr18;chr18;chr18;chr18;chr18;chr18;chr18;chr18;chr18;chr18;chr18;chr18;chr18;chr18;chr18;chr18;chr18;chr18;chr18;chr18;chr18;chr18;chr18;chr18;chr18;chr18;chr18;chr18;chr18;chr18;chr18;chr18;chr18	80606205;80606205;80606205;80635402;80635402;80635691;80647435;80649832;80649832;80649832;80653506;80653506;80653506;80653506;80663295;80663295;80663295;80663295;80665282;80665282;80665282;80665282;80666958;80666958;80666958;80666958;80682159;80682159;80682159;80682159;80697555;80697555;80697555;80697555;80708034;80708034;80712640;80712640	80608025;80608025;80608025;80636076;80636076;80636076;80649964;80649964;80649964;80649964;80653561;80653561;80653561;80653561;80663435;80663435;80663435;80663435;80665454;80665454;80665454;80665454;80667160;80667160;80667160;80667160;80682318;80682318;80682318;80682318;80698656;80698656;80698656;80698656;80708173;80708173;80713071;80713071	-;-;-;-;-;-;-;-;-;-;-;-;-;-;-;-;-;-;-;-;-;-;-;-;-;-;-;-;-;-;-;-;-;-;-;-;-;-	7433	Nfatc1	119.96	-2.00816	0.238171	-8.4316	3.4098e-17	1.1799e-15	1.47856	2.94775	2.87498	4.37876	0.906912	0.908896	0.88369	1.2567
ENSMUSG00000023913.17	chr17;chr17;chr17;chr17;chr17;chr17;chr17;chr17;chr17;chr17;chr17;chr17;chr17;chr17;chr17;chr17;chr17;chr17;chr17;chr17;chr17;chr17;chr17;chr17;chr17;chr17;chr17;chr17;chr17;chr17;chr17;chr17;chr17;chr17;chr17;chr17;chr17;chr17;chr17;chr17;chr17;chr17;chr17;chr17;chr17;chr17;chr17	43568098;43568269;43568475;43568635;43568673;43568715;43585235;43588564;43588564;43588564;43588564;43588564;43588564;43589364;43594289;43594289;43594289;43594289;43594289;43594779;43594779;43594779;43594779;43594779;43596903;43596903;43596903;43596903;43599074;43599074;43599074;43599074;43600495;43600495;43600495;43600495;43602828;43602828;43602828;43604557;43604557;43604557;43607235;43607235;436…	43568170;43568786;43568624;43568786;43568786;43568786;43585303;43588703;43588703;43588703;43588703;43588703;43588703;43589798;43594410;43594410;43594410;43594410;43594410;43594923;43594923;43594917;43594923;43594923;43596996;43596996;43596996;43596996;43599142;43599142;43599142;43599142;43600618;43600618;43600618;43600591;43602941;43602941;43602941;43604648;43604648;43604648;43607636;43607263;436…	+;+;+;+;+;+;+;+;+;+;+;+;+;+;+;+;+;+;+;+;+;+;+;+;+;+;+;+;+;+;+;+;+;+;+;+;+;+;+;+;+;+;+;+;+;+;+	2905	Pla2g7	71.6969	2.86915	0.340299	8.43125	3.41994e-17	1.18061e-15	0.461364	0.948186	0.895197	0.263621	7.00531	6.03758	8.01213	5.60542
ENSMUSG00000028173.10	chr3;chr3;chr3;chr3;chr3;chr3;chr3;chr3;chr3;chr3;chr3;chr3;chr3;chr3;chr3;chr3;chr3;chr3;chr3;chr3;chr3;chr3;chr3;chr3;chr3;chr3;chr3;chr3;chr3;chr3;chr3;chr3;chr3;chr3;chr3;chr3;chr3;chr3;chr3;chr3;chr3;chr3;chr3;chr3;chr3;chr3;chr3;chr3;chr3;chr3;chr3;chr3;chr3;chr3;chr3;chr3	159839672;159839737;159839739;159839739;159839739;159839910;159848451;159848565;159872909;159872909;159872909;159872909;159872909;159872909;159897331;159897331;159897331;159897331;159897331;159901382;159901382;159901382;159901382;159901382;159907115;159907115;159907115;159907115;159907115;159909653;159909653;159909653;159909653;159909653;159911298;159911298;159911298;159911298;159911298;159911760…	159840047;159840047;159840047;159840047;159840047;159840047;159851274;159848645;159873404;159873181;159873181;159873181;159873181;159873181;159897455;159897455;159897455;159897455;159897455;159901543;159901543;159901543;159901543;159901543;159907251;159907251;159907251;159907251;159907251;159909821;159909821;159909821;159909821;159909821;159911395;159912460;159911395;159911395;159911395;159911823…	+;+;+;+;+;+;+;+;+;+;+;+;+;+;+;+;+;+;+;+;+;+;+;+;+;+;+;+;+;+;+;+;+;+;+;+;+;+;+;+;+;+;+;+;+;+;+;+;+;+;+;+;+;+;+;+	8792	Wls	1793.9	1.49359	0.177234	8.42718	3.54107e-17	1.21953e-15	5.53361	14.5254	11.0984	17.5369	42.1845	52.4733	46.6935	44.8382
ENSMUSG00000074647.3	chr2;chr2;chr2;chr2	155827548;155830937;155831493;155834243	155830614;155831061;155831660;155834854	-;-;-;-	3972	Fam83c	131.786	1.72199	0.204366	8.426	3.5767e-17	1.2289e-15	1.04602	1.82825	1.6795	2.28152	6.75657	9.97622	9.02341	5.97466
ENSMUSG00000004558.15	chr14;chr14;chr14;chr14;chr14;chr14;chr14;chr14;chr14;chr14;chr14;chr14;chr14;chr14;chr14;chr14;chr14;chr14;chr14;chr14;chr14;chr14;chr14;chr14;chr14;chr14;chr14;chr14;chr14;chr14;chr14;chr14;chr14;chr14;chr14;chr14;chr14;chr14;chr14;chr14;chr14;chr14;chr14;chr14;chr14;chr14;chr14;chr14;chr14;chr14;chr14;chr14;chr14;chr14;chr14;chr14;chr14;chr14;chr14;chr14;chr14;chr14;chr14;chr14;chr14;chr14;chr…	51905271;51905283;51906513;51906513;51906690;51906690;51906714;51906949;51906949;51906949;51906949;51907246;51907246;51907246;51907246;51907275;51907585;51907585;51907585;51907585;51907585;51908068;51908068;51908068;51908068;51908068;51908068;51908330;51908330;51908330;51908330;51908330;51908330;51908371;51908374;51908568;51908568;51908568;51908568;51908568;51908568;51908568;51908568;51908874;519…	51906306;51906306;51906564;51906564;51906725;51906725;51906725;51906996;51906996;51906996;51906996;51907297;51907297;51907297;51907297;51907297;51907629;51907629;51907629;51907629;51907629;51908171;51908171;51908171;51908171;51908171;51908171;51908386;51908386;51908386;51908386;51908386;51908386;51908386;51908386;51908654;51908654;51908654;51908654;51908654;51908654;51908654;51908654;51908934;519…	-;-;-;-;-;-;-;-;-;-;-;-;-;-;-;-;-;-;-;-;-;-;-;-;-;-;-;-;-;-;-;-;-;-;-;-;-;-;-;-;-;-;-;-;-;-;-;-;-;-;-;-;-;-;-;-;-;-;-;-;-;-;-;-;-;-;-;-;-;-;-;-;-;-;-;-;-;-;-;-;-;-;-;-;-;-;-;-;-;-;-;-;-;-;-;-;-;-;-;-	3397	Ndrg2	1072.73	1.28001	0.152023	8.41984	3.76996e-17	1.29225e-15	15.4266	20.3083	21.768	22.0931	72.9742	65.4379	63.0525	72.0149
ENSMUSG00000040183.13	chr4;chr4;chr4;chr4;chr4;chr4;chr4;chr4;chr4;chr4;chr4;chr4;chr4;chr4;chr4;chr4;chr4;chr4;chr4;chr4;chr4;chr4;chr4;chr4;chr4;chr4;chr4;chr4;chr4;chr4;chr4;chr4;chr4;chr4;chr4;chr4;chr4;chr4;chr4;chr4;chr4;chr4;chr4;chr4;chr4;chr4;chr4;chr4;chr4;chr4;chr4;chr4;chr4;chr4;chr4;chr4;chr4;chr4;chr4;chr4;chr4;chr4;chr4;chr4;chr4;chr4;chr4;chr4;chr4;chr4;chr4;chr4;chr4;chr4;chr4;chr4;chr4;chr4;chr4;chr4…	32804035;32804035;32804035;32804035;32805740;32808684;32808684;32808684;32808684;32808684;32810198;32810198;32810198;32810198;32810198;32815235;32815235;32815235;32815235;32815235;32816911;32816911;32816911;32816911;32816911;32817419;32817419;32817419;32817419;32817419;32818605;32818605;32818605;32818605;32821257;32821257;32821257;32821257;32821271;32822153;32822153;32822153;32822153;32822153;328…	32806642;32806642;32806642;32806642;32806627;32808810;32808810;32808810;32808810;32808810;32810311;32810311;32810311;32810311;32810311;32815387;32815387;32815387;32815387;32815387;32817096;32817096;32817096;32817096;32817096;32817550;32817550;32817550;32817550;32817550;32818709;32818709;32818709;32818709;32821334;32821334;32821334;32821334;32821334;32822801;32822251;32822251;32822251;32822251;328…	-;-;-;-;-;-;-;-;-;-;-;-;-;-;-;-;-;-;-;-;-;-;-;-;-;-;-;-;-;-;-;-;-;-;-;-;-;-;-;-;-;-;-;-;-;-;-;-;-;-;-;-;-;-;-;-;-;-;-;-;-;-;-;-;-;-;-;-;-;-;-;-;-;-;-;-;-;-;-;-;-;-;-;-;-;-;-;-;-	5477	Ankrd6	81.6811	2.30971	0.274709	8.40785	4.17599e-17	1.42807e-15	0.171295	0.640077	0.72254	0.722426	2.6706	4.22233	4.97963	3.71063
ENSMUSG00000027230.9	chr2;chr2;chr2;chr2;chr2;chr2;chr2;chr2;chr2;chr2;chr2;chr2	91982328;91983165;91986161;91987036;91990707;91990909;91991126;91991887;91993271;91995257;92001845;92024004	91983007;91983432;91986287;91987135;91990775;91990967;91991275;91992044;91993349;91995441;92002073;92024502	-;-;-;-;-;-;-;-;-;-;-;-	2603	Creb3l1	517.702	-1.04215	0.123962	-8.40707	4.20367e-17	1.43417e-15	19.6173	33.6698	30.9708	33.2453	19.8383	22.011	17.6091	20.4646
ENSMUSG00000038732.15	chr13;chr13;chr13;chr13;chr13;chr13;chr13;chr13;chr13;chr13;chr13;chr13;chr13;chr13;chr13;chr13;chr13;chr13;chr13;chr13;chr13;chr13;chr13;chr13;chr13;chr13;chr13;chr13;chr13;chr13;chr13;chr13;chr13;chr13	30136489;30136489;30136489;30163046;30166999;30194536;30194536;30195710;30195710;30202325;30202325;30202325;30219636;30219636;30219636;30222374;30222374;30222374;30224383;30224383;30224383;30226273;30226273;30231853;30231964;30231964;30235690;30235690;30237963;30237963;30241164;30241164;30245349;30245349	30136762;30136762;30136762;30163625;30167061;30194681;30194681;30195787;30195787;30202420;30202420;30202420;30219691;30219691;30219691;30222428;30222428;30222428;30224540;30224566;30224566;30226465;30226465;30232067;30232067;30232033;30235754;30235754;30238095;30238095;30241315;30241315;30245715;30246717	+;+;+;+;+;+;+;+;+;+;+;+;+;+;+;+;+;+;+;+;+;+;+;+;+;+;+;+;+;+;+;+;+;+	3659	Mboat1	184.121	2.16369	0.257441	8.40461	4.29277e-17	1.46115e-15	0.8791	2.18995	2.7811	2.40692	10.9497	18.8897	12.8393	8.83165
ENSMUSG00000022683.13	chr16;chr16;chr16;chr16;chr16;chr16;chr16;chr16;chr16;chr16;chr16;chr16;chr16;chr16	13715057;13715059;13715394;13725030;13725109;13725109;13725151;13727963;13727963;13727963;13730357;13730357;13730527;13730532	13715596;13715596;13715596;13725215;13725215;13725215;13725215;13728113;13728113;13728113;13730983;13730443;13730679;13730719	-;-;-;-;-;-;-;-;-;-;-;-;-;-	1504	Pla2g10	40.7064	-5.08002	0.604975	-8.39708	4.57723e-17	1.55434e-15	1.42581	6.49327	9.54756	7.12863	0.253704	0.0863828	0.379768	0.25179
ENSMUSG00000076435.3	chr11;chr11;chr11;chr11;chr11;chr11;chr11;chr11;chr11;chr11;chr11;chr11;chr11;chr11;chr11;chr11;chr11;chr11;chr11;chr11;chr11;chr11;chr11;chr11;chr11;chr11;chr11;chr11;chr11;chr11	94557102;94558640;94558865;94559449;94559463;94561240;94561240;94562811;94562811;94563718;94569307;94569310;94569941;94569941;94570291;94570303;94570614;94570614;94570614;94571271;94571271;94571562;94571562;94572226;94572226;94572522;94573033;94573033;94601643;94601643	94558357;94558708;94558975;94559604;94559604;94561391;94561391;94562918;94562918;94563897;94569386;94569386;94570032;94570032;94570460;94570460;94570709;94570778;94570709;94571436;94571436;94571680;94571680;94572279;94572279;94572650;94573228;94573228;94601769;94601871	-;-;-;-;-;-;-;-;-;-;-;-;-;-;-;-;-;-;-;-;-;-;-;-;-;-;-;-;-;-	3432	Acsf2	1852.49	1.19809	0.142728	8.39425	4.68886e-17	1.58854e-15	27.5316	31.2644	38.2821	44.6653	114.96	119.207	117.621	110.525
ENSMUSG00000024349.9	chr18;chr18;chr18;chr18;chr18;chr18;chr18;chr18	35733678;35735103;35735879;35738681;35739040;35739351;35739925;35740307	35734698;35735289;35736117;35738789;35739220;35739577;35740014;35740554	-;-;-;-;-;-;-;-	2302	Tmem173	145.536	1.9149	0.22857	8.37774	5.39526e-17	1.82362e-15	2.03776	3.26334	3.73289	2.49506	12.5975	20.374	17.8026	11.5702
ENSMUSG00000047735.14	chr6;chr6;chr6;chr6	3372257;3376950;3384910;3399268	3377281;3377281;3385006;3399572	-;-;-;-	5427	Samd9l	986.844	1.01279	0.12108	8.36462	6.03103e-17	2.0338e-15	8.47079	13.0118	14.834	16.8394	36.8657	39.9311	35.2312	37.5644
ENSMUSG00000023827.8	chr17;chr17;chr17;chr17;chr17;chr17;chr17;chr17;chr17;chr17;chr17;chr17;chr17;chr17;chr17;chr17;chr17;chr17;chr17;chr17;chr17;chr17;chr17;chr17;chr17;chr17;chr17;chr17;chr17;chr17	12118704;12119284;12119329;12133205;12139241;12151692;12151692;12151692;12151772;12198752;12198752;12198752;12210211;12210211;12210211;12210211;12210639;12210639;12210639;12213455;12213455;12215125;12215276;12215276;12216694;12216694;12216694;12218985;12218985;12218985	12118840;12119415;12119415;12133287;12139655;12151949;12151949;12151949;12151949;12198921;12198921;12198921;12210361;12210372;12210372;12210372;12210792;12210792;12210710;12213557;12213557;12215351;12215351;12215351;12216892;12216892;12216892;12219079;12219253;12219645	+;+;+;+;+;+;+;+;+;+;+;+;+;+;+;+;+;+;+;+;+;+;+;+;+;+;+;+;+;+	2701	Agpat4	513.954	1.99254	0.238374	8.35886	6.33279e-17	2.13063e-15	8.03859	10.2444	7.82805	5.85965	37.8133	58.2017	50.2233	42.6688
ENSMUSG00000038143.16	chr8;chr8;chr8;chr8;chr8;chr8;chr8;chr8;chr8;chr8;chr8;chr8;chr8;chr8;chr8;chr8;chr8;chr8;chr8;chr8;chr8;chr8;chr8;chr8;chr8;chr8;chr8;chr8;chr8;chr8;chr8;chr8;chr8;chr8;chr8;chr8;chr8;chr8;chr8;chr8;chr8	47180048;47180048;47185940;47185956;47191503;47191616;47191633;47191633;47191633;47191839;47191839;47191839;47191839;47191839;47191839;47193942;47198227;47203121;47203121;47203121;47203121;47203121;47203121;47203121;47220105;47220105;47237721;47242334;47287880;47287880;47294272;47352031;47412948;47412948;47413581;47413983;47415173;47419843;47432965;47444280;47446186	47186572;47186572;47186572;47186572;47191686;47191686;47191686;47191686;47191686;47194104;47194104;47194104;47194104;47194104;47194104;47194104;47198328;47203273;47203273;47203273;47203273;47203273;47203273;47203273;47220193;47220235;47242337;47242686;47289362;47289402;47295344;47352348;47413388;47413388;47413837;47414092;47415254;47419947;47433168;47444397;47446362	-;-;-;-;-;-;-;-;-;-;-;-;-;-;-;-;-;-;-;-;-;-;-;-;-;-;-;-;-;-;-;-;-;-;-;-;-;-;-;-;-	18735	Stox2	49.1514	2.8749	0.344754	8.33898	7.4932e-17	2.51523e-15	0.0429227	0.106926	0.0663859	0.0613145	0.461645	0.998583	0.762171	0.673768
ENSMUSG00000003352.14	chr15;chr15;chr15;chr15;chr15;chr15;chr15;chr15;chr15;chr15;chr15;chr15;chr15;chr15;chr15;chr15;chr15;chr15;chr15;chr15;chr15;chr15;chr15;chr15;chr15;chr15;chr15;chr15;chr15;chr15;chr15;chr15;chr15;chr15;chr15;chr15;chr15;chr15;chr15;chr15;chr15;chr15;chr15;chr15;chr15;chr15;chr15;chr15;chr15;chr15;chr15;chr15;chr15;chr15;chr15;chr15	98630840;98631274;98631805;98632376;98632381;98634148;98634436;98634767;98635105;98639488;98639488;98639488;98639488;98639488;98639489;98639814;98639814;98639814;98639814;98639814;98640339;98640339;98640339;98640339;98640686;98640686;98640686;98640689;98640959;98640959;98640959;98641177;98641177;98641177;98641400;98641400;98641400;98641400;98641616;98641616;98641616;98641939;98641939;98641939;986…	98631003;98631426;98631931;98632520;98632520;98634251;98634567;98635213;98635213;98639610;98639610;98639610;98639610;98639516;98639610;98639936;98639936;98639936;98639909;98639936;98640454;98640454;98640454;98640454;98640750;98640750;98640750;98640750;98640978;98640978;98640978;98641257;98641257;98641257;98642090;98641458;98641458;98641458;98641725;98641725;98641725;98642090;98642090;98642090;986…	+;+;+;+;+;+;+;+;+;+;+;+;+;+;+;+;+;+;+;+;+;+;+;+;+;+;+;+;+;+;+;+;+;+;+;+;+;+;+;+;+;+;+;+;+;+;+;+;+;+;+;+;+;+;+;+	4010	Cacnb3	631.217	1.74925	0.210055	8.3276	8.24974e-17	2.76281e-15	7.75413	6.49435	7.6412	8.30751	30.8618	45.2937	41.734	32.7381
ENSMUSG00000031367.15	chrX;chrX;chrX;chrX;chrX;chrX;chrX;chrX;chrX;chrX;chrX;chrX;chrX;chrX;chrX;chrX;chrX;chrX;chrX;chrX;chrX	163909017;163909142;163909145;163911329;163911329;163911329;163911401;163916475;163916475;163916475;163916475;163917706;163917706;163917706;163917706;163920906;163926903;163931363;163932133;163932133;163932133	163909273;163909273;163909273;163911507;163911507;163911507;163911507;163916583;163916583;163916583;163916583;163917843;163917843;163917843;163917843;163921000;163929546;163931371;163933356;163933359;163933666	+;+;+;+;+;+;+;+;+;+;+;+;+;+;+;+;+;+;+;+;+	4965	Ap1s2	95.9985	1.88366	0.226353	8.32177	8.66616e-17	2.89561e-15	0.539884	1.3113	0.683186	1.13112	4.15001	5.46893	4.3715	4.83057
ENSMUSG00000078963.2	chr18;chr18;chr18;chr18;chr18	80229758;80233415;80235449;80236696;80247044	80230561;80233509;80235515;80236921;80247102	-;-;-;-;-	1251	Hsbp1l1	74.873	2.24334	0.269704	8.31777	8.96334e-17	2.98805e-15	2.46411	2.00166	1.62687	2.85677	14.4372	14.7471	16.779	14.4292
ENSMUSG00000026425.15	chr1;chr1;chr1;chr1;chr1;chr1;chr1;chr1;chr1;chr1;chr1;chr1;chr1;chr1;chr1;chr1;chr1;chr1;chr1;chr1;chr1;chr1;chr1;chr1;chr1;chr1;chr1;chr1;chr1;chr1;chr1;chr1;chr1;chr1;chr1;chr1;chr1;chr1;chr1;chr1;chr1;chr1;chr1;chr1;chr1;chr1;chr1;chr1;chr1;chr1;chr1;chr1;chr1;chr1;chr1;chr1;chr1;chr1;chr1;chr1;chr1;chr1;chr1;chr1;chr1;chr1;chr1;chr1;chr1;chr1;chr1;chr1;chr1;chr1;chr1;chr1;chr1;chr1;chr1;chr1…	131285251;131289358;131291596;131292521;131292521;131294988;131295218;131295219;131295221;131295756;131296320;131296320;131296320;131296320;131296320;131296320;131296641;131298332;131298332;131298332;131298332;131298332;131298332;131298332;131300393;131300393;131300393;131300393;131300393;131300393;131300393;131310474;131310474;131310474;131310474;131310474;131310474;131310976;131317129;131317129…	131289740;131289740;131291690;131292845;131292845;131295539;131295539;131295539;131296466;131295907;131296380;131296466;131296466;131296466;131296466;131296466;131297199;131298512;131298512;131298512;131298512;131298512;131298512;131298512;131300472;131300472;131300472;131300472;131300472;131300453;131300472;131310698;131310698;131310698;131310698;131310698;131310698;131311065;131317234;131317234…	-;-;-;-;-;-;-;-;-;-;-;-;-;-;-;-;-;-;-;-;-;-;-;-;-;-;-;-;-;-;-;-;-;-;-;-;-;-;-;-;-;-;-;-;-;-;-;-;-;-;-;-;-;-;-;-;-;-;-;-;-;-;-;-;-;-;-;-;-;-;-;-;-;-;-;-;-;-;-;-;-;-;-;-;-;-;-;-;-;-;-;-;-;-;-;-;-;-;-;-;-;-;-;-;-;-;-;-;-;-;-;-;-	12560	Srgap2	475.491	1.67475	0.20149	8.31184	9.42322e-17	3.13419e-15	1.31252	2.75129	1.37733	2.54053	7.23039	11.0783	9.65216	7.90951
ENSMUSG00000072949.6	chr12;chr12;chr12;chr12;chr12;chr12;chr12;chr12;chr12;chr12	84009490;84010135;84012864;84014379;84014379;84014544;84016780;84016780;84016780;84017081	84009966;84010266;84014581;84014581;84014581;84014581;84017674;84017245;84018371;84017664	+;+;+;+;+;+;+;+;+;+	3919	Acot1	366.112	2.05608	0.247445	8.30925	9.63089e-17	3.19596e-15	3.35151	4.44075	2.97166	4.82016	13.2091	32.5877	24.3028	24.3829
ENSMUSG00000025534.17	chr5;chr5;chr5;chr5;chr5;chr5;chr5;chr5;chr5;chr5;chr5;chr5;chr5;chr5;chr5;chr5;chr5;chr5;chr5;chr5;chr5;chr5;chr5;chr5;chr5;chr5;chr5;chr5;chr5;chr5;chr5;chr5;chr5;chr5;chr5	129989011;129989023;129989581;129990017;129990017;129990017;129993418;129993418;129995447;129995447;129997780;129997780;129998017;129998017;129998410;129998410;129998659;129999341;129999341;129999599;129999622;129999927;129999927;130000361;130000361;130000757;130000757;130000757;130000757;130000757;130002607;130002607;130002607;130002607;130002607	129989687;129989687;129989687;129990642;129990152;129990152;129993594;129993594;129995531;129995531;129997926;129997926;129998195;129998195;129998553;129998553;130000069;129999528;129999528;130000069;130000542;130000069;130000069;130000542;130000542;130000942;130000942;130000942;130000942;130000942;130002965;130002865;130002881;130002828;130003049	-;-;-;-;-;-;-;-;-;-;-;-;-;-;-;-;-;-;-;-;-;-;-;-;-;-;-;-;-;-;-;-;-;-;-	4548	Gusb	1337.67	1.13712	0.136873	8.30787	9.74367e-17	3.22604e-15	10.9331	27.3091	21.7035	22.2831	54.3662	71.9872	66.3101	58.0638
ENSMUSG00000055053.18	chr10;chr10;chr10;chr10;chr10;chr10;chr10;chr10;chr10;chr10;chr10;chr10;chr10;chr10;chr10;chr10;chr10;chr10;chr10;chr10;chr10;chr10;chr10;chr10;chr10;chr10;chr10;chr10;chr10;chr10;chr10;chr10;chr10;chr10;chr10;chr10;chr10;chr10;chr10;chr10;chr10;chr10;chr10;chr10;chr10;chr10;chr10;chr10;chr10;chr10;chr10;chr10;chr10	81396186;81399138;81399138;81399196;81400509;81400769;81400953;81400953;81403352;81403352;81403352;81403352;81404824;81404824;81404824;81404824;81404824;81404824;81406089;81406089;81406089;81406089;81407555;81407555;81407555;81407555;81407555;81407555;81408106;81408106;81408106;81408106;81408106;81408335;81408335;81408335;81408335;81408335;81409611;81409611;81409611;81409611;81409611;81420267;814…	81401071;81401071;81401071;81399625;81400554;81401071;81401071;81401071;81403428;81403428;81403428;81403428;81405008;81405008;81405008;81405008;81405008;81405008;81406214;81406214;81406214;81406214;81407679;81407679;81407641;81407679;81407679;81407679;81408229;81408229;81408229;81408229;81408229;81408409;81408409;81408409;81408409;81408409;81409682;81409682;81409682;81409682;81409682;81420798;814…	-;-;-;-;-;-;-;-;-;-;-;-;-;-;-;-;-;-;-;-;-;-;-;-;-;-;-;-;-;-;-;-;-;-;-;-;-;-;-;-;-;-;-;-;-;-;-;-;-;-;-;-;-	6630	Nfic	1341.04	1.14783	0.138187	8.30636	9.86843e-17	3.25994e-15	9.66282	15.2208	11.9207	18.385	35.6439	47.696	50.7636	38.9163
ENSMUSG00000034118.15	chr5;chr5;chr5;chr5;chr5;chr5;chr5;chr5;chr5;chr5;chr5;chr5;chr5;chr5;chr5;chr5	130073326;130079370;130093589;130101590;130101590;130101590;130114468;130114468;130129508;130129508;130133957;130134459;130134459;130135208;130135208;130135208	130073434;130079661;130093716;130102050;130102535;130102535;130114666;130114666;130129558;130129558;130134498;130134498;130134498;130135712;130135729;130135729	+;+;+;+;+;+;+;+;+;+;+;+;+;+;+;+	2789	Tpst1	68.6978	1.89521	0.228448	8.29599	1.07684e-16	3.5492e-15	0.816939	1.25697	1.33783	1.14411	5.4725	6.66136	6.70701	5.15965
ENSMUSG00000020469.8	chr11;chr11;chr11;chr11;chr11;chr11;chr11	5896637;5897126;5897320;5897832;5898160;5898426;5898761	5896781;5897174;5897398;5897936;5898235;5898539;5898782	-;-;-;-;-;-;-	590	Myl7	379.23	1.76122	0.212573	8.28524	1.17873e-16	3.87623e-15	26.1237	27.5872	44.4603	26.8253	123.31	183.649	155.136	153.402
ENSMUSG00000058881.12	chr18;chr18;chr18;chr18;chr18;chr18;chr18;chr18;chr18;chr18;chr18;chr18	82910879;82914632;82955524;82955524;82986744;82986744;82993070;82993070;82994470;82994470;83001273;83001273	82910992;82914723;82957449;82957449;82988198;82988198;82993189;82993189;82994537;82994537;83005314;83005314	+;+;+;+;+;+;+;+;+;+;+;+	7817	Zfp516	383.658	1.15571	0.139501	8.28458	1.18525e-16	3.88891e-15	1.66311	4.06828	3.63053	4.29428	9.06292	11.5842	10.9784	10.4156
ENSMUSG00000039103.12	chr3;chr3;chr3;chr3;chr3;chr3;chr3;chr3;chr3;chr3;chr3;chr3;chr3;chr3;chr3;chr3;chr3;chr3;chr3;chr3;chr3;chr3;chr3;chr3;chr3;chr3;chr3;chr3;chr3;chr3;chr3;chr3;chr3;chr3;chr3;chr3;chr3;chr3;chr3;chr3;chr3;chr3;chr3;chr3;chr3;chr3;chr3;chr3;chr3;chr3;chr3;chr3;chr3;chr3;chr3;chr3;chr3;chr3;chr3;chr3;chr3;chr3;chr3;chr3;chr3;chr3;chr3;chr3;chr3;chr3;chr3;chr3;chr3;chr3;chr3;chr3;chr3;chr3;chr3;chr3…	152236982;152236982;152237566;152237614;152237651;152237665;152237665;152238247;152238247;152238247;152238247;152238247;152238252;152242659;152242659;152242659;152242659;152242659;152242659;152242740;152243826;152243826;152243826;152243826;152243826;152243826;152243826;152243956;152244012;152244797;152247086;152247086;152247086;152247086;152247086;152247086;152247933;152247933;152247933;152247933…	152237579;152238022;152237579;152238022;152238022;152238022;152238022;152238432;152238432;152238432;152238432;152238432;152238432;152242880;152242880;152242880;152242880;152242880;152242880;152242880;152244136;152243872;152244023;152244023;152244023;152244023;152244023;152244023;152244023;152244825;152247274;152247274;152247274;152247274;152247274;152247274;152248103;152248103;152248103;152248103…	-;-;-;-;-;-;-;-;-;-;-;-;-;-;-;-;-;-;-;-;-;-;-;-;-;-;-;-;-;-;-;-;-;-;-;-;-;-;-;-;-;-;-;-;-;-;-;-;-;-;-;-;-;-;-;-;-;-;-;-;-;-;-;-;-;-;-;-;-;-;-;-;-;-;-;-;-;-;-;-;-;-;-;-;-;-;-;-;-;-;-;-;-;-;-;-;-;-;-;-;-;-;-;-;-;-;-	3826	Nexn	47.2831	2.42864	0.294204	8.25494	1.51978e-16	4.97532e-15	0.350304	0.523591	0.325076	0.500404	2.69273	3.93902	3.4336	2.83738
ENSMUSG00000003500.13	chr6;chr6;chr6;chr6;chr6;chr6;chr6;chr6;chr6;chr6;chr6;chr6;chr6;chr6;chr6;chr6;chr6;chr6;chr6;chr6;chr6;chr6;chr6;chr6;chr6;chr6;chr6;chr6;chr6;chr6;chr6;chr6;chr6;chr6;chr6;chr6;chr6;chr6;chr6;chr6;chr6;chr6;chr6;chr6;chr6;chr6;chr6;chr6;chr6;chr6;chr6;chr6;chr6;chr6;chr6;chr6;chr6;chr6;chr6;chr6;chr6;chr6;chr6;chr6;chr6;chr6;chr6;chr6;chr6;chr6;chr6;chr6;chr6;chr6;chr6;chr6;chr6;chr6;chr6;chr6…	29200434;29200437;29200437;29200437;29200438;29200445;29201888;29202447;29202447;29202447;29202447;29202447;29202447;29202666;29202666;29202666;29202666;29202666;29202666;29203102;29203102;29203102;29203102;29203102;29203102;29203349;29203349;29203349;29203349;29203349;29203349;29204279;29204279;29204279;29204279;29204279;29204562;29204569;29204569;29204569;29204569;29204569;29205051;29205051;292…	29201219;29201219;29201219;29201219;29201219;29201219;29201904;29202530;29202530;29202530;29202530;29202530;29202530;29202809;29202809;29202809;29202809;29202809;29202809;29203246;29203246;29203246;29203246;29203246;29203246;29203420;29203492;29203492;29203492;29203492;29203492;29204374;29204374;29204374;29204374;29204374;29204659;29204659;29204659;29204659;29204659;29204659;29205250;29205250;292…	-;-;-;-;-;-;-;-;-;-;-;-;-;-;-;-;-;-;-;-;-;-;-;-;-;-;-;-;-;-;-;-;-;-;-;-;-;-;-;-;-;-;-;-;-;-;-;-;-;-;-;-;-;-;-;-;-;-;-;-;-;-;-;-;-;-;-;-;-;-;-;-;-;-;-;-;-;-;-;-;-;-;-;-;-;-;-;-;-;-;-;-;-;-;-;-;-	3294	Impdh1	591.525	1.48073	0.179402	8.25369	1.5358e-16	5.01648e-15	8.42241	12.6572	9.47376	10.152	31.1218	43.5827	52.8862	36.8268
ENSMUSG00000001227.11	chr17;chr17;chr17;chr17;chr17;chr17;chr17;chr17;chr17;chr17;chr17;chr17;chr17;chr17;chr17;chr17;chr17;chr17;chr17;chr17;chr17;chr17;chr17;chr17;chr17;chr17;chr17;chr17;chr17;chr17;chr17;chr17;chr17;chr17	56123085;56123085;56125333;56125333;56125517;56125517;56126217;56126217;56126450;56126450;56126940;56126940;56127478;56127478;56128250;56128250;56129408;56129408;56129973;56129973;56130706;56130706;56131113;56131113;56131523;56131523;56131743;56131743;56132498;56132498;56132716;56132716;56133612;56140214	56124917;56124917;56125391;56125391;56125594;56125594;56126366;56126366;56126632;56126632;56127089;56127089;56127609;56127609;56128467;56128467;56129496;56129496;56130092;56130092;56130796;56130796;56131214;56131214;56131585;56131585;56131803;56131803;56132621;56132621;56132868;56132868;56133852;56140343	-;-;-;-;-;-;-;-;-;-;-;-;-;-;-;-;-;-;-;-;-;-;-;-;-;-;-;-;-;-;-;-;-;-	3977	Sema6b	248.749	1.43272	0.173628	8.25163	1.56244e-16	5.09207e-15	2.76343	3.71487	4.77629	3.36983	12.2809	14.2105	14.5414	15.2035
ENSMUSG00000043487.4	chr12;chr12;chr12;chr12	84100654;84100832;84106443;84108940	84101428;84104453;84106645;84111349	+;+;+;+	6413	Acot6	119.789	1.48469	0.179938	8.25114	1.56897e-16	5.10196e-15	0.815066	1.1714	1.21653	1.07475	3.33197	4.76082	4.72042	4.23196
ENSMUSG00000023249.15	chr9;chr9;chr9;chr9;chr9;chr9;chr9;chr9;chr9;chr9;chr9;chr9;chr9;chr9;chr9;chr9;chr9;chr9;chr9;chr9;chr9;chr9;chr9;chr9;chr9;chr9;chr9;chr9;chr9;chr9;chr9;chr9;chr9;chr9;chr9;chr9;chr9;chr9;chr9;chr9;chr9;chr9;chr9;chr9;chr9;chr9;chr9;chr9;chr9;chr9;chr9;chr9;chr9;chr9;chr9;chr9;chr9;chr9;chr9;chr9;chr9;chr9;chr9;chr9;chr9	106470322;106470627;106470989;106470989;106470995;106471760;106471760;106471760;106471760;106471760;106473029;106473029;106473029;106473029;106473082;106473433;106473433;106473433;106473433;106473433;106473681;106473681;106473681;106474058;106474058;106474058;106474058;106474058;106474397;106474397;106474397;106474397;106474397;106474422;106474629;106474659;106474680;106474680;106474680;106474680…	106471402;106471402;106471402;106471402;106471402;106471915;106472018;106471915;106471915;106471915;106473206;106473206;106473206;106473206;106473206;106473519;106473519;106473833;106473519;106473519;106473833;106473833;106473833;106474284;106474284;106474284;106474284;106474284;106474520;106474535;106474868;106474520;106474520;106474535;106474868;106474868;106474868;106474868;106474868;106474868…	-;-;-;-;-;-;-;-;-;-;-;-;-;-;-;-;-;-;-;-;-;-;-;-;-;-;-;-;-;-;-;-;-;-;-;-;-;-;-;-;-;-;-;-;-;-;-;-;-;-;-;-;-;-;-;-;-;-;-;-;-;-;-;-;-	3699	Parp3	273.837	1.62832	0.197429	8.24764	1.61551e-16	5.24159e-15	2.10152	4.60332	5.44092	3.93365	13.4789	17.8073	17.1398	20.8507
ENSMUSG00000027875.12	chr3;chr3;chr3;chr3;chr3;chr3;chr3;chr3;chr3;chr3;chr3;chr3;chr3;chr3;chr3;chr3;chr3;chr3;chr3;chr3;chr3	98280435;98280435;98290887;98290887;98296136;98296136;98296970;98296970;98297378;98297378;98299120;98299120;98301573;98301573;98302622;98302622;98303165;98303165;98309030;98309030;98309820	98280587;98280587;98291341;98291341;98296261;98296261;98297134;98297134;98297543;98297543;98299290;98299290;98301679;98301679;98302747;98302747;98303276;98303276;98310738;98309059;98310732	+;+;+;+;+;+;+;+;+;+;+;+;+;+;+;+;+;+;+;+;+	3290	Hmgcs2	1272.25	2.55601	0.309957	8.24632	1.63347e-16	5.28808e-15	13.2397	10.9981	9.96641	11.9101	46.4302	131.539	126.821	111.612
ENSMUSG00000050711.7	chr1;chr1;chr1;chr1;chr1	79434669;79434669;79436052;79439956;79439956	79435931;79437018;79437018;79440120;79440042	-;-;-;-;-	2515	Scg2	54.9288	-8.73776	1.05966	-8.2458	1.64059e-16	5.29935e-15	2.13163	6.62111	4.63059	6.54676	0	0	0.0567765	0
ENSMUSG00000033149.17	chr16;chr16;chr16;chr16;chr16;chr16;chr16;chr16;chr16;chr16;chr16;chr16;chr16;chr16;chr16;chr16;chr16;chr16;chr16;chr16;chr16;chr16;chr16;chr16;chr16;chr16;chr16;chr16;chr16;chr16;chr16;chr16;chr16;chr16;chr16;chr16;chr16;chr16;chr16;chr16;chr16;chr16;chr16;chr16;chr16;chr16;chr16;chr16;chr16;chr16;chr16;chr16;chr16;chr16;chr16;chr16;chr16;chr16;chr16;chr16;chr16;chr16;chr16;chr16;chr16;chr16;chr…	45746243;45746394;45747160;45748727;45748727;45748727;45751346;45751346;45751346;45757099;45757099;45757099;45757142;45758117;45758117;45758117;45758117;45762700;45762910;45762910;45762910;45762910;45770672;45770672;45770672;45770672;45770672;45772135;45772135;45772135;45772135;45772135;45772260;45774163;45774944;45774944;45774968;45777713;45777713;45777713;45777713;45777713;45780256;45780256;457…	45747931;45747931;45747931;45748812;45748812;45748812;45751565;45751565;45751565;45757245;45757245;45757245;45757245;45758207;45758207;45758207;45758207;45763114;45763114;45763114;45763114;45763114;45770771;45770771;45770771;45770771;45770771;45772283;45772275;45772275;45772275;45772275;45772275;45774345;45775087;45775087;45775087;45777802;45777802;45777802;45777802;45777802;45780366;45780366;457…	-;-;-;-;-;-;-;-;-;-;-;-;-;-;-;-;-;-;-;-;-;-;-;-;-;-;-;-;-;-;-;-;-;-;-;-;-;-;-;-;-;-;-;-;-;-;-;-;-;-;-;-;-;-;-;-;-;-;-;-;-;-;-;-;-;-;-;-;-;-;-;-;-;-;-;-;-;-;-;-;-;-;-;-;-;-;-;-;-;-;-	7577	Phldb2	229.233	2.15123	0.261273	8.23365	1.81597e-16	5.85288e-15	1.22051	1.27236	0.731199	1.48238	5.85843	8.38469	9.72431	6.6972
ENSMUSG00000034848.17	chr2;chr2;chr2;chr2;chr2;chr2;chr2;chr2;chr2;chr2;chr2;chr2;chr2;chr2;chr2;chr2;chr2;chr2;chr2;chr2;chr2;chr2;chr2;chr2;chr2;chr2;chr2;chr2;chr2;chr2;chr2;chr2;chr2;chr2;chr2;chr2;chr2;chr2;chr2;chr2;chr2;chr2;chr2;chr2;chr2;chr2;chr2;chr2;chr2;chr2;chr2;chr2;chr2;chr2;chr2;chr2;chr2;chr2;chr2;chr2;chr2;chr2;chr2;chr2;chr2;chr2;chr2;chr2;chr2;chr2;chr2;chr2;chr2;chr2	66184327;66184643;66186154;66188260;66188260;66191559;66191559;66197668;66197668;66201123;66201123;66201473;66201473;66207452;66207452;66208654;66208654;66209992;66209992;66217185;66217185;66218015;66222654;66222654;66223515;66223515;66223515;66224076;66224076;66224076;66225906;66225906;66225906;66226731;66226731;66226731;66228982;66228982;66228982;66231116;66231289;66231289;66231289;66235043;662…	66184843;66184843;66186221;66188380;66188380;66191783;66191783;66197863;66197863;66201284;66201284;66201623;66201623;66207533;66207533;66208764;66208764;66210180;66210180;66217291;66217291;66222792;66222792;66222792;66223625;66223625;66223625;66224148;66224148;66224148;66226144;66226144;66226144;66226952;66226952;66226952;66229139;66229139;66229139;66231418;66231418;66231418;66231418;66235243;662…	-;-;-;-;-;-;-;-;-;-;-;-;-;-;-;-;-;-;-;-;-;-;-;-;-;-;-;-;-;-;-;-;-;-;-;-;-;-;-;-;-;-;-;-;-;-;-;-;-;-;-;-;-;-;-;-;-;-;-;-;-;-;-;-;-;-;-;-;-;-;-;-;-;-	9282	Ttc21b	331.11	1.81427	0.220559	8.22579	1.93904e-16	6.23576e-15	1.06851	2.48195	1.12068	2.36517	7.09809	10.1338	9.50721	7.77891
ENSMUSG00000040669.14	chr6;chr6;chr6;chr6;chr6;chr6;chr6;chr6;chr6;chr6;chr6;chr6;chr6;chr6;chr6;chr6;chr6;chr6;chr6;chr6;chr6;chr6;chr6;chr6;chr6;chr6;chr6;chr6;chr6;chr6;chr6;chr6;chr6;chr6;chr6;chr6;chr6;chr6;chr6;chr6;chr6;chr6;chr6;chr6;chr6;chr6;chr6;chr6;chr6;chr6;chr6;chr6;chr6;chr6;chr6;chr6;chr6;chr6;chr6;chr6;chr6;chr6;chr6;chr6;chr6;chr6;chr6;chr6;chr6;chr6;chr6;chr6;chr6;chr6;chr6;chr6;chr6;chr6;chr6;chr6…	122317731;122317731;122317738;122317750;122317750;122317850;122318303;122318303;122318304;122319317;122319317;122319317;122319317;122319317;122319317;122319317;122319317;122319317;122319901;122319901;122319901;122319901;122319901;122319901;122319901;122319901;122319901;122320215;122320215;122320215;122320215;122320215;122320215;122320215;122320215;122320215;122320938;122320938;122320938;122320938…	122318647;122318647;122318647;122318647;122318647;122318647;122318647;122318647;122318647;122319548;122319548;122319548;122319548;122319548;122319548;122319548;122319548;122319548;122320051;122320051;122320051;122320051;122320051;122320051;122320051;122320051;122320051;122320323;122320323;122320323;122320323;122320323;122320323;122320323;122320323;122320323;122321052;122321052;122321052;122321052…	-;-;-;-;-;-;-;-;-;-;-;-;-;-;-;-;-;-;-;-;-;-;-;-;-;-;-;-;-;-;-;-;-;-;-;-;-;-;-;-;-;-;-;-;-;-;-;-;-;-;-;-;-;-;-;-;-;-;-;-;-;-;-;-;-;-;-;-;-;-;-;-;-;-;-;-;-;-;-;-;-;-;-;-;-;-;-;-;-;-;-;-;-;-;-;-;-;-;-;-;-;-;-;-;-;-;-;-;-;-;-;-;-;-;-;-;-;-;-;-;-;-;-;-;-;-;-;-;-;-;-;-;-;-;-;-;-;-;-;-;-;-;-;-;-;-;-;-;-;-;-;-;-;-;-;-;-;-;-;-;-;-	5297	Phc1	307.114	1.35268	0.164469	8.22455	1.95927e-16	6.28694e-15	2.45432	4.51461	2.75357	4.65053	11.5977	14.2747	13.0743	12.511
ENSMUSG00000034111.6	chr12;chr12;chr12;chr12;chr12;chr12	87166237;87174048;87174541;87176634;87181389;87200086	87172631;87174353;87174667;87176763;87181470;87200454	-;-;-;-;-;-	7409	Tmed8	112.803	1.63286	0.1988	8.21358	2.1469e-16	6.87386e-15	0.452241	0.828044	0.946169	1.06809	3.38189	4.41892	3.48839	2.99859
ENSMUSG00000016262.14	chr1;chr1;chr1;chr1;chr1;chr1;chr1;chr1;chr1;chr1;chr1;chr1;chr1;chr1;chr1;chr1	192844488;192844489;192847063;192849751;192849751;192849751;192850952;192850952;192850952;192851693;192851693;192854202;192854639;192854885;192855443;192855443	192847215;192847215;192847215;192849866;192849866;192849866;192851143;192851143;192851143;192851747;192851747;192854322;192854786;192855060;192855486;192855756	-;-;-;-;-;-;-;-;-;-;-;-;-;-;-;-	3850	Sertad4	67.1884	2.83213	0.344911	8.21121	2.18976e-16	6.98038e-15	0.452556	0.585368	0.293681	0.530437	4.16258	6.14166	5.89716	2.81969
ENSMUSG00000062031.13	chr7;chr7;chr7;chr7;chr7;chr7;chr7;chr7;chr7;chr7;chr7;chr7;chr7;chr7;chr7;chr7;chr7;chr7;chr7;chr7;chr7;chr7;chr7;chr7;chr7;chr7;chr7;chr7;chr7;chr7;chr7;chr7;chr7;chr7;chr7;chr7;chr7;chr7;chr7;chr7;chr7;chr7;chr7;chr7;chr7;chr7;chr7;chr7;chr7;chr7;chr7;chr7;chr7;chr7;chr7;chr7;chr7;chr7;chr7;chr7;chr7;chr7;chr7;chr7;chr7;chr7;chr7;chr7	140941391;140941548;140941566;140941571;140941581;140942285;140942285;140942285;140942355;140942404;140942986;140942986;140942986;140942986;140942986;140942986;140943257;140943277;140943277;140943277;140943277;140944645;140944645;140944645;140944645;140944645;140944951;140944951;140944951;140944951;140944951;140945238;140945238;140945238;140945238;140945455;140945455;140945455;140945455;140945455…	140941643;140941643;140941643;140941643;140941643;140942565;140942565;140942565;140942565;140942565;140943196;140943196;140943112;140943196;140943196;140943196;140943712;140943712;140943712;140943712;140943712;140944764;140944764;140944764;140944764;140944764;140945082;140945082;140945349;140945082;140945082;140945349;140945349;140945349;140945349;140945527;140945527;140945527;140945527;140945527…	+;+;+;+;+;+;+;+;+;+;+;+;+;+;+;+;+;+;+;+;+;+;+;+;+;+;+;+;+;+;+;+;+;+;+;+;+;+;+;+;+;+;+;+;+;+;+;+;+;+;+;+;+;+;+;+;+;+;+;+;+;+;+;+;+;+;+;+	3346	Athl1	593.135	1.06591	0.129809	8.21141	2.18601e-16	6.98038e-15	7.93101	11.7121	14.4291	16.5554	32.4247	43.5654	38.4935	34.255
ENSMUSG00000024990.12	chr19;chr19;chr19;chr19;chr19;chr19;chr19;chr19;chr19;chr19;chr19;chr19	38116620;38116620;38118272;38118272;38124029;38124029;38124296;38124296;38124519;38124519;38124758;38124955	38116909;38116909;38118484;38118484;38124135;38124135;38124432;38124432;38124647;38124647;38124811;38125321	-;-;-;-;-;-;-;-;-;-;-;-	1297	Rbp4	36.251	-2.79213	0.340375	-8.20311	2.34256e-16	7.45118e-15	3.10006	6.95039	5.49209	6.19977	1.47097	1.20203	0.880757	0.7786
ENSMUSG00000019852.7	chr10;chr10;chr10;chr10;chr10;chr10;chr10;chr10;chr10;chr10;chr10;chr10;chr10;chr10;chr10;chr10;chr10;chr10;chr10;chr10;chr10;chr10;chr10;chr10;chr10;chr10;chr10;chr10;chr10;chr10;chr10;chr10;chr10;chr10;chr10;chr10;chr10;chr10;chr10;chr10;chr10;chr10;chr10;chr10;chr10;chr10;chr10;chr10;chr10;chr10;chr10;chr10;chr10;chr10;chr10;chr10;chr10;chr10;chr10;chr10;chr10;chr10;chr10;chr10;chr10;chr10;chr…	18581839;18589403;18591130;18594908;18594908;18597328;18597328;18597696;18597696;18599186;18599186;18600434;18600434;18603407;18603407;18607645;18607645;18608321;18608321;18611204;18611204;18613138;18613138;18616849;18616849;18619648;18619648;18621126;18621126;18625148;18625148;18627621;18627621;18630031;18630031;18630280;18630280;18630819;18630819;18634763;18634763;18635680;18635680;18646161;186…	18589772;18589772;18592342;18595029;18595029;18597459;18597459;18597798;18597798;18599300;18599300;18600610;18600610;18603535;18603535;18607789;18607789;18608424;18608424;18611326;18611326;18613282;18613282;18617028;18617028;18619793;18619793;18621259;18621259;18625465;18625465;18627771;18627771;18630141;18630141;18630495;18630495;18630926;18630926;18634928;18634928;18635846;18635846;18647059;186…	-;-;-;-;-;-;-;-;-;-;-;-;-;-;-;-;-;-;-;-;-;-;-;-;-;-;-;-;-;-;-;-;-;-;-;-;-;-;-;-;-;-;-;-;-;-;-;-;-;-;-;-;-;-;-;-;-;-;-;-;-;-;-;-;-;-;-	14579	Arfgef3	671.367	2.12419	0.259142	8.19701	2.46445e-16	7.82182e-15	0.661903	2.67944	2.00867	2.58267	9.63151	16.8337	11.2146	9.11727
ENSMUSG00000030866.8	chr7;chr7;chr7;chr7;chr7;chr7;chr7;chr7;chr7;chr7;chr7;chr7;chr7;chr7;chr7;chr7;chr7;chr7;chr7;chr7;chr7;chr7;chr7;chr7;chr7;chr7;chr7;chr7;chr7;chr7;chr7;chr7;chr7;chr7;chr7;chr7;chr7;chr7;chr7;chr7;chr7;chr7;chr7;chr7	122169893;122169940;122170354;122170354;122170501;122170505;122171456;122171456;122171663;122171663;122173173;122173173;122173453;122173453;122173629;122173629;122173979;122173979;122176189;122176189;122176523;122176523;122177296;122177296;122177529;122177529;122177766;122177766;122179769;122179769;122180868;122180868;122181292;122181292;122181551;122181551;122182835;122182835;122183162;122183162…	122170272;122170272;122170421;122170421;122170624;122170624;122171583;122171583;122171810;122171810;122173369;122173369;122173552;122173552;122173818;122173818;122174063;122174060;122176330;122176330;122176669;122176669;122177417;122177417;122177676;122177676;122177844;122177844;122180033;122180033;122180969;122180969;122181399;122181399;122181623;122181623;122182907;122182907;122183195;122183195…	-;-;-;-;-;-;-;-;-;-;-;-;-;-;-;-;-;-;-;-;-;-;-;-;-;-;-;-;-;-;-;-;-;-;-;-;-;-;-;-;-;-;-;-	2964	Ern2	160.659	-2.13068	0.260012	-8.19456	2.51502e-16	7.96496e-15	4.34093	8.44829	11.8637	15.6746	2.18849	3.59427	3.7577	3.06633
ENSMUSG00000016995.17	chr2;chr2;chr2;chr2;chr2;chr2;chr2;chr2;chr2;chr2;chr2;chr2;chr2;chr2;chr2;chr2;chr2;chr2;chr2;chr2;chr2;chr2;chr2;chr2;chr2;chr2;chr2;chr2;chr2;chr2;chr2;chr2;chr2;chr2;chr2;chr2;chr2;chr2;chr2;chr2;chr2;chr2;chr2;chr2;chr2;chr2;chr2;chr2	164389393;164389393;164389393;164389393;164389793;164389793;164389793;164389793;164392842;164392842;164392842;164392842;164393096;164393096;164393096;164393096;164393918;164396725;164396725;164396725;164396725;164396942;164396942;164396942;164396942;164396942;164397164;164397164;164397164;164397164;164399732;164399732;164399732;164400528;164400528;164400528;164400528;164400528;164401842;164401842…	164389714;164389714;164389714;164389714;164389900;164389900;164389900;164389900;164392994;164392994;164392994;164392994;164393509;164393509;164393509;164393509;164396847;164396847;164396847;164396847;164396847;164397064;164397064;164397064;164397064;164397064;164397286;164397286;164397286;164397286;164399854;164399854;164399854;164401097;164401097;164401097;164401097;164401097;164401962;164401962…	-;-;-;-;-;-;-;-;-;-;-;-;-;-;-;-;-;-;-;-;-;-;-;-;-;-;-;-;-;-;-;-;-;-;-;-;-;-;-;-;-;-;-;-;-;-;-;-	5174	Matn4	46.1492	3.5211	0.429899	8.19053	2.60082e-16	8.21882e-15	0.20723	0.266185	0.021853	0.123344	2.45825	2.41057	2.81501	2.34212
ENSMUSG00000060519.11	chr1;chr1;chr1;chr1;chr1;chr1;chr1;chr1;chr1;chr1;chr1;chr1;chr1;chr1;chr1;chr1;chr1;chr1;chr1;chr1;chr1;chr1;chr1;chr1;chr1;chr1;chr1;chr1;chr1;chr1;chr1;chr1;chr1;chr1;chr1;chr1;chr1;chr1;chr1;chr1;chr1	156653617;156653617;156653617;156655023;156655023;156655327;156655327;156655672;156656472;156656472;156656472;156656472;156656472;156656472;156658365;156660929;156666599;156666599;156666599;156666599;156666599;156666599;156666692;156669114;156669371;156669371;156669371;156669371;156669371;156673239;156673530;156673530;156673530;156673530;156673530;156674086;156674086;156674086;156674086;156674086…	156655943;156655943;156655943;156655239;156655239;156655943;156655943;156655943;156656596;156656596;156656596;156656596;156656596;156656596;156658458;156661080;156666730;156666777;156666777;156666777;156666777;156666777;156666777;156669183;156669636;156669636;156669636;156669636;156669636;156673646;156673646;156673646;156673646;156673646;156673646;156674335;156674314;156674314;156674356;156674356…	-;-;-;-;-;-;-;-;-;-;-;-;-;-;-;-;-;-;-;-;-;-;-;-;-;-;-;-;-;-;-;-;-;-;-;-;-;-;-;-;-	3892	Tor3a	397.438	0.990337	0.121038	8.18203	2.79106e-16	8.79607e-15	4.58003	8.3319	8.6282	8.65776	20.4903	23.3001	20.6191	19.4276
ENSMUSG00000050953.10	chr10;chr10;chr10;chr10;chr10;chr10;chr10;chr10;chr10;chr10;chr10;chr10;chr10;chr10;chr10;chr10;chr10	56377330;56377332;56377332;56377449;56377545;56377545;56378442;56379088;56386579;56387534;56387534;56387534;56387534;56387534;56387534;56398206;56398850	56377518;56380750;56377518;56377518;56377720;56377625;56378508;56379387;56386713;56387717;56390415;56387632;56387632;56387632;56390415;56398360;56402513	+;+;+;+;+;+;+;+;+;+;+;+;+;+;+;+;+	10257	Gja1	36.7833	4.17888	0.510751	8.18183	2.79557e-16	8.79607e-15	0.0784008	0.03662	0.0440937	0	1.06643	1.26664	0.877054	0.935314
[truncated: 14,720 more rows]

## Sheet: crypts_ABX
Geneid	Length	gene_name	baseMean	log2FoldChange	lfcSE	stat	pvalue	padj	crypt_wt_abx_m2125	crypt_wt_abx_m2432	crypt_wt_abx_m2434	crypt_wt_abx_m2435	crypt_lsd1ko_abx_m2126	crypt_lsd1ko_abx_m2430	crypt_lsd1ko_abx_m2431	crypt_lsd1ko_abx_m2433
ENSMUSG00000022043.19	4618	Trim35	1449.36	4.40292	0.124453	35.3782	3.70156e-274	7.14401e-270	3.72446	3.69485	4.14025	3.21723	76.1049	99.8238	112.638	90.5414
ENSMUSG00000068220.6	903	Lgals1	1311.67	6.18163	0.184924	33.428	5.37686e-245	5.18867e-241	4.80318	4.8373	4.14264	6.55336	491.644	449.359	415.666	435.008
ENSMUSG00000049350.6	1257	Zg16	7423.98	-6.51753	0.206083	-31.6258	1.63002e-219	1.04865e-215	1303.57	1907.24	1321.77	1512.1	23.2728	25.9927	13.1089	17.0832
ENSMUSG00000031328.15	9400	Flna	1639.5	3.13459	0.108813	28.8071	1.74847e-182	8.43637e-179	4.83687	4.57429	5.35032	3.87101	40.7024	54.6267	55.9431	46.6511
[truncated: 20,094 more rows]

## Sheet: villus_CTRL
Geneid	Chr	Start	End	Strand	Length	gene_name	baseMean	log2FoldChange	lfcSE	stat	pvalue	padj	villus_wt_m659	villus_wt_m663	villus_wt_m666	villus_wt_m668	villus_lsd1ko_m660	villus_lsd1ko_m661	villus_lsd1ko_m667	villus_lsd1ko_m669
[truncated: 15,183 more rows]

[truncated: 3 more sheets: villus_ABX, int_organoids, P7_VS_P21_WT]
